# Supplementary material for: Consensus Pharmacophore Strategy For Identifying Novel SARS-Cov-2 Mpro Inhibitors from Large Chemical Libraries
Source: J Chem Inf Model. 2024 Mar 12;64(6):1984–95. doi: 10.1021/acs.jcim.3c01439 (PMC10966741; doi:10.1021/acs.jcim.3c01439)
Supplement: Supplementary file 3 — ci3c01439_si_003.xlsx [file ci3c01439_si_003.xlsx]

## Sheet: A) Coordinates_per_descriptors
name	radius	size	svector	vector	x	y	z
HydrogenAcceptor	0.5	1	{'x': -0.3380069042430023, 'y': 0.09434950065709094, 'z': -0.9364024265292245}	[{'x': -0.9293000000000013, 'y': 0.2593999999999999, 'z': -2.5745}]	-17.7917	-3.8244	9.9425
HydrogenAcceptor	0.5	1	{'x': -0.1266572411179466, 'y': 0.1199438575357299, 'z': -0.9846681747227534}	[{'x': -0.4376999999999995, 'y': 0.4145000000000003, 'z': -3.402799999999999}]	-18.0903	-3.6615	10.8928
HydrogenAcceptor	0.5	1	{'x': 0.9103256136015356, 'y': 0.404728916060648, 'z': 0.08661282656373893}	[{'x': 2.605500000000001, 'y': 1.1584, 'z': 0.2479000000000013}]	-18.4415	2.4966	13.1871
HydrogenAcceptor	0.5	1	{'x': 0.7880040973138083, 'y': -0.5477002698086814, 'z': 0.2812009193942081}	[{'x': 2.063600000000001, 'y': -1.4343, 'z': 0.7363999999999997}]	-18.5516	-3.0377	12.8786
HydrogenAcceptor	0.5	1	{'x': -0.2394059371907134, 'y': 0.107797610055131, 'z': -0.964916821546934}	[{'x': -0.7189000000000014, 'y': 0.3236999999999997, 'z': -2.897500000000001}]	-18.0151	-3.6327	10.1705
HydrogenAcceptor	0.5	1	{'x': 0.7961964375839211, 'y': 0.6049003978607163, 'z': -0.01291284037772543}	[{'x': 2.225900000000001, 'y': 1.6911, 'z': -0.03609999999999935}]	-18.0639	1.6929	13.3951
HydrogenAcceptor	0.5	1	{'x': -0.190138394478001, 'y': 0.2598738747267665, 'z': -0.9467380631303597}	[{'x': -0.5962999999999994, 'y': 0.8149999999999995, 'z': -2.9691}]	-18.1687	-4.031	10.2341
HydrogenAcceptor	0.5	1	{'x': -0.01647522823664798, 'y': 0.5059489445577114, 'z': 0.8624060716133022}	[{'x': -0.06509999999999927, 'y': 1.9992, 'z': 3.4077}]	-15.7729	1.3848	9.9513
HydrogenAcceptor	0.5	1	{'x': 0.9203322494457656, 'y': 0.3910164097227728, 'z': 0.00973231512076364}	[{'x': 2.5627, 'y': 1.0888, 'z': 0.02710000000000079}]	-18.4527	2.6772	13.5369
HydrogenAcceptor	0.5	1	{'x': -0.3629634874882586, 'y': -0.1494575968097588, 'z': -0.9197390572908233}	[{'x': -1.044999999999998, 'y': -0.4302999999999999, 'z': -2.648}]	-17.734	-3.0647	9.891
HydrogenAcceptor	0.5	1	{'x': 0.8073469306380261, 'y': 0.590025780003953, 'z': -0.007778979372974655}	[{'x': 2.4701, 'y': 1.8052, 'z': -0.0237999999999996}]	-18.3081	1.6668	13.2968
HydrogenAcceptor	0.5	1	{'x': -0.1756112217025605, 'y': 0.4409225467982209, 'z': 0.8801977087774684}	[{'x': -0.6395999999999997, 'y': 1.6059, 'z': 3.2058}]	-15.2504	2.1601	10.3582
HydrogenAcceptor	0.5	1	{'x': -0.2198013841374618, 'y': 0.277628669682741, 'z': -0.9352056850241275}	[{'x': -0.6857000000000006, 'y': 0.8660999999999999, 'z': -2.9175}]	-18.2063	-4.0291	10.2495
HydrogenAcceptor	0.5	1	{'x': -0.02445303863164653, 'y': 0.5265688216223426, 'z': 0.8497807511334536}	[{'x': -0.0973999999999986, 'y': 2.0974, 'z': 3.3848}]	-15.8656	1.3066	10.0742
HydrogenAcceptor	0.5	1	{'x': 0.2524851920428255, 'y': -0.960992718670978, 'z': -0.1128903116323998}	[{'x': 0.8149999999999977, 'y': -3.102, 'z': -0.3643999999999998}]	-23.156	-6.33	10.8184
HydrogenAcceptor	0.5	1	{'x': -0.6802613167731141, 'y': 0.6043067244637491, 'z': -0.4147986543734241}	[{'x': -2.2471, 'y': 1.9962, 'z': -1.370200000000001}]	-19.0169	-3.8572	10.2832
HydrogenAcceptor	0.5	1	{'x': 0.8368710665267337, 'y': 0.5472430980209458, 'z': 0.01310761911427431}	[{'x': 2.323999999999998, 'y': 1.5197, 'z': 0.03640000000000043}]	-18.147	1.7923	13.3406
HydrogenAcceptor	0.5	1	{'x': -0.04626782791655684, 'y': 0.4833948431541914, 'z': 0.8741788796990114}	[{'x': -0.1847000000000012, 'y': 1.9297, 'z': 3.489700000000001}]	-15.6383	1.3823	9.8873
HydrogenAcceptor	0.5	1	{'x': -0.01858296644629776, 'y': -0.9883944944459145, 'z': -0.1507680228266623}	[{'x': -0.06269999999999953, 'y': -3.334899999999999, 'z': -0.5086999999999993}]	-22.2893	-6.7011	10.7877
HydrogenAcceptor	0.5	1	{'x': -0.6930490231887911, 'y': 0.6004520607452168, 'z': -0.398924020590243}	[{'x': -2.499099999999999, 'y': 2.1652, 'z': -1.438499999999999}]	-18.6599	-3.9162	10.2335
HydrogenAcceptor	0.5	1	{'x': 0.8115383623917887, 'y': 0.5801556806379655, 'z': 0.06946130282360859}	[{'x': 2.268900000000002, 'y': 1.622, 'z': 0.1942000000000004}]	-18.2739	1.805	13.1928
HydrogenAcceptor	0.5	1	{'x': 0.7964957740934498, 'y': 0.6046043285867843, 'z': 0.006934529933611741}	[{'x': 2.205299999999999, 'y': 1.674, 'z': 0.01919999999999966}]	-18.1683	1.73	13.4398
HydrogenAcceptor	0.5	1	{'x': 0.314333608233679, 'y': -0.8265694926675367, 'z': -0.4668803449773046}	[{'x': 1.1158, 'y': -2.9341, 'z': -1.657300000000001}]	-15.6638	1.5431	9.7323
HydrogenAcceptor	0.5	1	{'x': 0.9544362523961932, 'y': -0.2581651263053916, 'z': 0.1496736706025183}	[{'x': 3.043000000000001, 'y': -0.8231, 'z': 0.4771999999999998}]	-16.3	1.5051	11.0078
HydrogenAcceptor	0.5	1	{'x': -0.1740833947418938, 'y': 0.4230799452032307, 'z': 0.8892121971959052}	[{'x': -0.6501999999999999, 'y': 1.5802, 'z': 3.321199999999999}]	-15.3448	1.8338	10.4198
HydrogenAcceptor	0.5	1	{'x': -0.08693128914320551, 'y': -0.2814769827356028, 'z': -0.9556221319946299}	[{'x': -0.3353999999999999, 'y': -1.086, 'z': -3.687}]	-18.5186	0.948	10.092
HydrogenAcceptor	0.5	1	{'x': -0.3710319115935952, 'y': -0.08889237676235978, 'z': -0.9243557031428654}	[{'x': -1.127800000000001, 'y': -0.2702, 'z': -2.809699999999999}]	-17.6642	-3.2028	10.0757
HydrogenAcceptor	0.5	1	{'x': 0.8710961938217711, 'y': 0.4900096426491632, 'z': 0.03289333093596642}	[{'x': 2.415199999999999, 'y': 1.3586, 'z': 0.09120000000000061}]	-18.4182	2.1324	13.3338
HydrogenAcceptor	0.5	1	{'x': -0.17628229219847, 'y': 0.3989292420710583, 'z': 0.899877776855204}	[{'x': -0.6204999999999998, 'y': 1.4042, 'z': 3.1675}]	-15.3825	2.0868	10.2575
HydrogenAcceptor	0.5	1	{'x': -0.301973998610958, 'y': 0.248340653427113, 'z': -0.9204013385574272}	[{'x': -0.9093000000000018, 'y': 0.7477999999999998, 'z': -2.771500000000001}]	-18.0047	-4.1438	10.1895
HydrogenAcceptor	0.5	1	{'x': 0.7593429002063797, 'y': -0.6287518376240998, 'z': -0.1675395075511497}	[{'x': 2.5381, 'y': -2.1016, 'z': -0.5600000000000005}]	-18.9751	-0.5504	12.973
HydrogenAcceptor	0.5	1	{'x': 0.9199939500200089, 'y': 0.3481891475562418, 'z': -0.1799317911060713}	[{'x': 2.6557, 'y': 1.0051, 'z': -0.519400000000001}]	-18.5247	2.7919	14.2704
HydrogenAcceptor	0.5	1	{'x': -0.1868386459538307, 'y': 0.4349367368564892, 'z': 0.8808639822984977}	[{'x': -0.7020999999999997, 'y': 1.6344, 'z': 3.3101}]	-15.1669	2.1626	10.4409
HydrogenAcceptor	0.5	1	{'x': -0.179771786101208, 'y': 0.4417334499471992, 'z': -0.8789503194832612}	[{'x': -0.6050000000000004, 'y': 1.4866, 'z': -2.958000000000001}]	-18.379	-4.9186	10.489
HydrogenAcceptor	0.5	1	{'x': -0.33687016063665, 'y': -0.0400935906157171, 'z': -0.9406970813520029}	[{'x': -1.0427, 'y': -0.1240999999999999, 'z': -2.911699999999999}]	-17.9283	-3.4799	10.4927
HydrogenAcceptor	0.5	1	{'x': -0.3443924948247156, 'y': 0.01884016198243135, 'z': -0.938636701714185}	[{'x': -1.215600000000002, 'y': 0.0665, 'z': -3.313099999999999}]	-17.7044	-3.2885	10.8911
HydrogenAcceptor	0.5	1	{'x': 0.9245811517796105, 'y': 0.3759613630772062, 'z': -0.0616664191194699}	[{'x': 2.449900000000001, 'y': 0.9962, 'z': -0.1634000000000011}]	-18.2099	2.5718	13.5714
HydrogenAcceptor	0.5	1	{'x': -0.0907304279139932, 'y': 0.4913197002541587, 'z': 0.8662406949530295}	[{'x': -0.3206000000000007, 'y': 1.7361, 'z': 3.0609}]	-15.4394	1.8319	10.3471
HydrogenAcceptor	0.5	1	{'x': -0.2478331616870061, 'y': -0.0598973620245647, 'z': -0.9669493419981838}	[{'x': -0.7125000000000021, 'y': -0.1722000000000001, 'z': -2.7799}]	-18.0175	-3.3808	10.0589
HydrogenAcceptor	0.5	1	{'x': 0.3655878257743901, 'y': 0.3795713818276729, 'z': 0.8498653468302995}	[{'x': 1.179099999999998, 'y': 1.2242, 'z': 2.741000000000003}]	-20.2321	-0.1112	19.743
HydrogenAcceptor	0.5	1	{'x': 0.5602045445598162, 'y': -0.8276282031798881, 'z': -0.03467600835964936}	[{'x': 1.767400000000002, 'y': -2.6111, 'z': -0.1094000000000008}]	-18.6964	0.0031	12.1364
HydrogenAcceptor	0.5	1	{'x': -0.2098510221925901, 'y': 0.4482783704222347, 'z': -0.8689125681541905}	[{'x': -0.7203999999999979, 'y': 1.5389, 'z': -2.9829}]	-18.0956	-4.4569	10.1699
HydrogenAcceptor	0.5	1	{'x': 0.8830269763121824, 'y': 0.4534657556912821, 'z': -0.1209634966438179}	[{'x': 2.696599999999998, 'y': 1.3848, 'z': -0.3693999999999988}]	-18.5616	2.0572	13.9934
HydrogenAcceptor	0.5	1	{'x': -0.6890931096745853, 'y': -0.6533727612677734, 'z': -0.3134560910755047}	[{'x': -2.403700000000001, 'y': -2.2791, 'z': -1.093399999999999}]	-21.2683	4.4031	17.2254
HydrogenAcceptor	0.5	1	{'x': 0.9336167682391772, 'y': 0.3221759227944305, 'z': -0.1567239765772671}	[{'x': 2.706300000000001, 'y': 0.9339, 'z': -0.4542999999999999}]	-18.7013	2.4801	14.1953
HydrogenAcceptor	0.5	1	{'x': 0.8729018609009354, 'y': 0.4089220346360894, 'z': -0.2661298758590716}	[{'x': 2.535100000000002, 'y': 1.1876, 'z': -0.7728999999999999}]	-18.3241	2.5374	14.5969
HydrogenAcceptor	0.5	1	{'x': 0.8751299896814971, 'y': -0.1263302435963047, 'z': 0.4671061664257508}	[{'x': 2.4114, 'y': -0.3481, 'z': 1.287100000000001}]	-15.4794	0.9731	9.9399
HydrogenAcceptor	0.5	1	{'x': -0.1197592773506403, 'y': -0.9677882800745232, 'z': -0.2214578073558221}	[{'x': -0.4204000000000008, 'y': -3.3973, 'z': -0.7774000000000001}]	-28.5236	-6.0267	12.2594
HydrogenAcceptor	0.5	1	{'x': 0.3352248496407818, 'y': -0.7778132592414188, 'z': -0.5316303545994684}	[{'x': 1.2149, 'y': -2.8189, 'z': -1.9267}]	-15.5689	1.2939	9.9507
HydrogenAcceptor	0.5	1	{'x': 0.9826270879157087, 'y': 0.005661381340017406, 'z': -0.185504595241241}	[{'x': 2.6035, 'y': 0.01499999999999968, 'z': -0.4915000000000003}]	-18.6615	-2.756	12.8215
HydrogenAcceptor	0.5	1	{'x': -0.2793417188215032, 'y': -0.08445053576082405, 'z': -0.9564707581183849}	[{'x': -0.8061000000000007, 'y': -0.2437, 'z': -2.7601}]	-17.4859	-3.1763	9.5941
HydrogenAcceptor	0.5	1	{'x': -0.153679774328234, 'y': 0.525673596303256, 'z': 0.8366897854713086}	[{'x': -0.609399999999999, 'y': 2.0845, 'z': 3.3178}]	-14.8976	1.7615	9.6552
HydrogenAcceptor	0.5	1	{'x': 0.9364800173990538, 'y': 0.2070181056581386, 'z': -0.2831054237240668}	[{'x': 2.781599999999999, 'y': 0.6149, 'z': -0.8408999999999995}]	-18.2886	3.2311	13.8139
HydrogenAcceptor	0.5	1	{'x': 0.7814659872768706, 'y': 0.623694673565445, 'z': 0.01777258831681226}	[{'x': 2.220499999999999, 'y': 1.7722, 'z': 0.05049999999999955}]	-18.1295	1.4638	13.2905
HydrogenAcceptor	0.5	1	{'x': -0.1804782880752712, 'y': 0.3159242760311809, 'z': -0.9314609167042884}	[{'x': -0.5686999999999998, 'y': 0.9955000000000003, 'z': -2.935100000000001}]	-18.1873	-4.3615	10.0721
HydrogenAcceptor	0.5	1	{'x': -0.02869408133465619, 'y': 0.5054670281752428, 'z': 0.8623686758713169}	[{'x': -0.1132000000000009, 'y': 1.9941, 'z': 3.402099999999999}]	-15.7958	1.2419	9.9389
HydrogenAcceptor	0.5	1	{'x': -0.2768959801660516, 'y': 0.2811289306960663, 'z': -0.9188553425287183}	[{'x': -0.7260999999999989, 'y': 0.7372000000000005, 'z': -2.4095}]	-16.6099	-4.3992	14.9505
HydrogenAcceptor	0.5	1	{'x': -0.008257458388657444, 'y': -0.5279233220939791, 'z': -0.8492518945343699}	[{'x': -0.03130000000000166, 'y': -2.001100000000001, 'z': -3.219100000000001}]	-27.6547	-9.3799	15.9441
HydrogenAcceptor	0.5	1	{'x': -0.1715340303191306, 'y': 0.477407759602212, 'z': 0.8617760193426549}	[{'x': -0.6391999999999989, 'y': 1.779, 'z': 3.2113}]	-15.2688	1.719	10.2207
HydrogenAcceptor	0.5	1	{'x': 0.8288130759764348, 'y': -0.4621714629756929, 'z': -0.3153829797268523}	[{'x': 3.1433, 'y': -1.752800000000001, 'z': -1.196100000000001}]	-26.7183	-11.6162	18.5501
HydrogenAcceptor	0.5	1	{'x': -0.2367977729072497, 'y': -0.05358563101156041, 'z': -0.9700800971544874}	[{'x': -0.709699999999998, 'y': -0.1606000000000001, 'z': -2.9074}]	-17.9903	-3.4634	10.2994
HydrogenAcceptor	0.5	1	{'x': -0.08797534553995942, 'y': 0.4707140206002314, 'z': 0.8778887454498376}	[{'x': -0.3161000000000005, 'y': 1.6913, 'z': 3.154300000000001}]	-15.4269	1.8327	10.2997
HydrogenAcceptor	0.5	1	{'x': 0.9405970995042039, 'y': 0.3388920990560063, 'z': -0.02071814667610744}	[{'x': 2.782999999999999, 'y': 1.0027, 'z': -0.06129999999999924}]	-18.415	2.7103	13.1063
HydrogenAcceptor	0.5	1	{'x': 0.9489485181059489, 'y': 0.2569210638747513, 'z': 0.1829980243663555}	[{'x': 2.464700000000001, 'y': 0.6673, 'z': 0.4752999999999989}]	-18.4177	-3.5663	11.9427
HydrogenAcceptor	0.5	1	{'x': -0.1918992256138482, 'y': 0.5054990518830242, 'z': 0.8412166164277599}	[{'x': -0.7235999999999994, 'y': 1.9061, 'z': 3.172000000000001}]	-14.9084	1.8069	9.873
HydrogenAcceptor	0.5	1	{'x': -0.3286710419516039, 'y': -0.03628402623254683, 'z': -0.9437472201934176}	[{'x': -1.087900000000001, 'y': -0.1201000000000003, 'z': -3.123799999999999}]	-17.4711	-3.3659	10.2168
HydrogenAcceptor	0.5	1	{'x': -0.1756158309194582, 'y': 0.497055282016045, 'z': 0.849761805772899}	[{'x': -0.6548999999999996, 'y': 1.8536, 'z': 3.168900000000001}]	-15.1111	1.9654	10.1131
HydrogenAcceptor	0.5	1	{'x': 0.9108678888243097, 'y': 0.4074254270693716, 'z': -0.06575872935272756}	[{'x': 2.745399999999998, 'y': 1.228, 'z': -0.1981999999999999}]	-18.5114	2.591	13.4802
HydrogenAcceptor	0.5	1	{'x': -0.2472635336562384, 'y': 0.4044115476275597, 'z': 0.880518054936588}	[{'x': -0.9705000000000013, 'y': 1.5873, 'z': 3.456}]	-15.0335	1.8237	9.773
HydrogenAcceptor	0.5	1	{'x': 0.8983319504003533, 'y': 0.4341026374557422, 'z': -0.06748782885725328}	[{'x': 2.644899999999998, 'y': 1.2781, 'z': -0.1986999999999988}]	-18.3879	2.2459	13.6527
HydrogenAcceptor	0.5	1	{'x': 0.484100425310076, 'y': -0.8569052136248445, 'z': -0.1770882070527665}	[{'x': 1.632000000000001, 'y': -2.8888, 'z': -0.5969999999999995}]	-18.259	0.0268	12.91
HydrogenAcceptor	0.5	1	{'x': 0.8968162678168367, 'y': 0.4422894350561973, 'z': -0.01003182021119984}	[{'x': 2.520999999999999, 'y': 1.2433, 'z': -0.0282}]	-18.429	2.2547	13.4602
HydrogenAcceptor	0.5	1	{'x': 0.3176591439215941, 'y': -0.7721836323204755, 'z': -0.5502954717779863}	[{'x': 1.188099999999999, 'y': -2.8881, 'z': -2.058199999999999}]	-15.6001	1.3291	9.9912
HydrogenAcceptor	0.5	1	{'x': 0.6411824231061307, 'y': 0.6526186072446695, 'z': 0.4037004505543418}	[{'x': 2.035199999999998, 'y': 2.0715, 'z': 1.2814}]	-17.9352	1.0445	12.1396
HydrogenAcceptor	0.5	1	{'x': 0.8785469587295701, 'y': -0.0817908471070384, 'z': -0.4706012097695201}	[{'x': 3.397500000000001, 'y': -0.3163, 'z': -1.819900000000001}]	-20.4095	-2.4077	14.0649
HydrogenAcceptor	0.5	1	{'x': 0.7251014570256682, 'y': -0.6439117529203128, 'z': -0.2441424409445093}	[{'x': 2.276499999999999, 'y': -2.0216, 'z': -0.7665000000000006}]	-19.2885	-0.7024	13.0115
HydrogenAcceptor	0.5	1	{'x': -0.9398027128145251, 'y': -0.2638862848846271, 'z': -0.2171057107407552}	[{'x': -2.915000000000003, 'y': -0.8184999999999998, 'z': -0.6734000000000009}]	-21.772	4.5165	16.6984
HydrogenAcceptor	0.5	1	{'x': 0.8981397351015141, 'y': 0.437293639943477, 'z': -0.04603573282534559}	[{'x': 2.940100000000001, 'y': 1.4315, 'z': -0.1507000000000005}]	-18.9781	2.2115	13.7067
HydrogenAcceptor	0.5	1	{'x': -0.2967208210121766, 'y': 0.1000723701982875, 'z': -0.9497064152151213}	[{'x': -0.8316999999999979, 'y': 0.2805, 'z': -2.662000000000001}]	-17.9703	-3.8445	9.71
HydrogenAcceptor	0.5	1	{'x': 0.8673692212243198, 'y': 0.3842207085186206, 'z': -0.316299037649763}	[{'x': 2.377800000000001, 'y': 1.0533, 'z': -0.8670999999999989}]	-18.8928	-3.9643	13.1291
HydrogenAcceptor	0.5	1	{'x': 0.6976426803399312, 'y': 0.1499574721130583, 'z': 0.7005765105436935}	[{'x': 2.520600000000002, 'y': 0.5418000000000003, 'z': 2.531200000000002}]	-24.3076	8.7662	19.4698
HydrogenAcceptor	0.5	1	{'x': -0.2731487072569911, 'y': -0.02832971214563467, 'z': -0.9615545804235867}	[{'x': -0.890900000000002, 'y': -0.09240000000000004, 'z': -3.1362}]	-17.3831	-3.1496	10.0922
HydrogenAcceptor	0.5	1	{'x': -0.3352555558951953, 'y': 0.02008322640122674, 'z': -0.9419131468764627}	[{'x': -1.023300000000003, 'y': 0.06129999999999969, 'z': -2.875}]	-17.7627	-3.5603	10.07
HydrogenAcceptor	0.5	1	{'x': -0.1869106570477678, 'y': 0.5009103611250134, 'z': 0.845075864286503}	[{'x': -0.7330000000000005, 'y': 1.9644, 'z': 3.3141}]	-14.857	1.8446	9.7939
HydrogenAcceptor	0.5	1	{'x': 0.8732479487799105, 'y': 0.4841975598855019, 'z': 0.05468768556635607}	[{'x': 2.786399999999999, 'y': 1.545, 'z': 0.1745000000000001}]	-18.4044	1.819	13.0005
HydrogenAcceptor	0.5	1	{'x': 0.1921811122807792, 'y': 0.32401322575069, 'z': -0.9263270748613338}	[{'x': 0.7352999999999987, 'y': 1.2397, 'z': -3.5442}]	-18.9333	-1.3667	9.2912
HydrogenAcceptor	0.5	1	{'x': -0.006308107109384055, 'y': 0.5914502079005024, 'z': 0.8063168479941052}	[{'x': -0.02420000000000044, 'y': 2.269, 'z': 3.093300000000001}]	-15.5938	1.095	10.0817
HydrogenAcceptor	0.5	1	{'x': 0.9125782350475952, 'y': 0.3837883685294917, 'z': 0.1410937741322676}	[{'x': 3.2928, 'y': 1.3848, 'z': 0.5091000000000001}]	-19.1148	2.0582	12.9139
HydrogenAcceptor	0.5	1	{'x': -0.7661089389374347, 'y': 0.4248945029109074, 'z': -0.4822258341029138}	[{'x': -2.265000000000001, 'y': 1.2562, 'z': -1.425699999999999}]	-19.611	-1.3512	9.5817
HydrogenAcceptor	0.5	1	{'x': 0.4918614017313545, 'y': -0.6280127036342584, 'z': -0.6030525728001304}	[{'x': 1.742000000000001, 'y': -2.2242, 'z': -2.135800000000001}]	-15.939	0.8982	10.2078
HydrogenAcceptor	0.5	1	{'x': 0.6212008576483499, 'y': -0.5904144406237174, 'z': -0.5152866025426408}	[{'x': 2.2135, 'y': -2.1038, 'z': -1.8361}]	-29.8555	-9.8152	13.9321
HydrogenAcceptor	0.5	1	{'x': -0.07415555861904255, 'y': 0.7639973999830254, 'z': 0.640943777522705}	[{'x': -0.2660000000000018, 'y': 2.7405, 'z': 2.299099999999999}]	-29.118	-7.1535	14.7849
HydrogenAcceptor	0.5	1	{'x': 0.5289758461013463, 'y': -0.8406356989745097, 'z': -0.1162590893263943}	[{'x': 1.757200000000001, 'y': -2.7925, 'z': -0.3862000000000005}]	-18.3872	-0.0715	12.7672
HydrogenAcceptor	0.5	1	{'x': 0.9323298189652531, 'y': 0.3615782854186355, 'z': 0.004717221845332838}	[{'x': 2.8856, 'y': 1.1191, 'z': 0.01459999999999972}]	-18.4756	2.6899	13.0934
HydrogenAcceptor	0.5	1	{'x': 0.0303808265450145, 'y': -0.8213903536461942, 'z': -0.5695567507416812}	[{'x': 0.1179000000000023, 'y': -3.1876, 'z': -2.2103}]	-18.8379	2.9636	7.5193
HydrogenAcceptor	0.5	1	{'x': -0.2753132751978763, 'y': -0.5955303109338448, 'z': 0.7546828799296144}	[{'x': -1.0656, 'y': -2.305, 'z': 2.921000000000001}]	-27.1274	2.043	10.767
HydrogenAcceptor	0.5	1	{'x': -0.1033787661610632, 'y': 0.508616076872233, 'z': 0.8547645974501489}	[{'x': -0.3884000000000007, 'y': 1.9109, 'z': 3.211400000000001}]	-15.4766	1.8661	10.4836
HydrogenAcceptor	0.5	1	{'x': -0.02684176370112997, 'y': 0.5659625237531604, 'z': 0.82399389647519}	[{'x': -0.1056999999999988, 'y': 2.2287, 'z': 3.244800000000001}]	-15.7763	1.2423	10.4012
HydrogenAcceptor	0.5	1	{'x': -0.1867699754301063, 'y': -0.06945476017940043, 'z': -0.9799454130543493}	[{'x': -0.5396999999999998, 'y': -0.2007000000000003, 'z': -2.831700000000001}]	-18.0673	-3.6443	9.7147
HydrogenAcceptor	0.5	1	{'x': 0.8868618834901539, 'y': 0.3138097125733508, 'z': -0.3391157087292295}	[{'x': 2.3095, 'y': 0.8171999999999997, 'z': -0.8831000000000007}]	-18.7155	-3.6712	13.0151
HydrogenAcceptor	0.5	1	{'x': 0.9077299592588516, 'y': 0.408844433178279, 'z': -0.09419421703616136}	[{'x': 2.666499999999999, 'y': 1.201, 'z': -0.2766999999999999}]	-18.5945	2.458	14.0387
HydrogenAcceptor	0.5	1	{'x': 0.8850790641225473, 'y': 0.4582941457949743, 'z': 0.08124977650437065}	[{'x': 2.573000000000002, 'y': 1.3323, 'z': 0.2362000000000002}]	-18.513	2.1367	13.3868
HydrogenAcceptor	0.5	1	{'x': -0.5343986162810054, 'y': 0.6711555248279062, 'z': -0.5137785324533564}	[{'x': -1.705300000000001, 'y': 2.1417, 'z': -1.639500000000002}]	-19.3617	-1.4707	10.0225
HydrogenAcceptor	0.5	1	{'x': 0.398855822445371, 'y': -0.7047444295201885, 'z': -0.5867276386550156}	[{'x': 1.4617, 'y': -2.5827, 'z': -2.1502}]	-15.8237	1.1667	10.2782
HydrogenAcceptor	0.5	1	{'x': 0.8484089051360638, 'y': 0.5217015420375406, 'z': 0.08960932273752285}	[{'x': 2.371700000000001, 'y': 1.4584, 'z': 0.2504999999999988}]	-18.3487	1.6986	13.2925
HydrogenAcceptor	0.5	1	{'x': 0.2874835839573675, 'y': -0.6096353066191804, 'z': -0.7387137347297431}	[{'x': 0.8449999999999989, 'y': -1.7919, 'z': -2.1713}]	-19.455	-1.4051	9.7903
HydrogenAcceptor	0.5	1	{'x': 0.7945256501747263, 'y': 0.0012720098995967, 'z': -0.6072292591807839}	[{'x': 2.810799999999999, 'y': 0.004500000000000171, 'z': -2.148199999999999}]	-18.6928	3.4665	15.7942
HydrogenAcceptor	0.5	1	{'x': 0.4140048856930484, 'y': 0.2718187293753694, 'z': -0.8687430765094164}	[{'x': 1.4148, 'y': 0.9288999999999996, 'z': -2.9688}]	-20.0248	-4.1259	10.5878
HydrogenAcceptor	0.5	1	{'x': 0.8898443101750914, 'y': 0.4276050177264911, 'z': -0.1591573198572502}	[{'x': 2.774799999999999, 'y': 1.3334, 'z': -0.4962999999999997}]	-18.8648	2.2426	14.1973
HydrogenAcceptor	0.5	1	{'x': -0.9639451778419911, 'y': -0.2660986329845837, 'z': -0.001100744705948899}	[{'x': -3.765600000000003, 'y': -1.039499999999999, 'z': -0.004300000000000637}]	-21.2034	4.7715	17.2133
HydrogenAcceptor	0.5	1	{'x': 0.8994104025670601, 'y': 0.3589966561237719, 'z': -0.2493638479132637}	[{'x': 2.390599999999999, 'y': 0.9542000000000002, 'z': -0.6628000000000007}]	-18.8616	-3.9312	13.0828
HydrogenAcceptor	0.5	1	{'x': -0.3013307694291934, 'y': 0.1013060750173996, 'z': -0.948122801413287}	[{'x': -0.8384999999999998, 'y': 0.2818999999999998, 'z': -2.6383}]	-17.8475	-3.7759	9.7743
HydrogenAcceptor	0.5	1	{'x': 0.9008065928699012, 'y': 0.4167965354316969, 'z': -0.1217708105181802}	[{'x': 2.726000000000001, 'y': 1.2613, 'z': -0.3685000000000009}]	-18.457	2.6097	14.0015
HydrogenAcceptor	0.5	1	{'x': 0.9534104003775639, 'y': 0.1622685967538372, 'z': -0.254317736226623}	[{'x': 2.4589, 'y': 0.4184999999999999, 'z': -0.655899999999999}]	-18.6859	-3.1685	12.8409
HydrogenAcceptor	0.5	1	{'x': -0.3174926928526667, 'y': -0.05260193489253487, 'z': -0.9468006265474921}	[{'x': -0.9283000000000001, 'y': -0.1537999999999999, 'z': -2.768299999999999}]	-17.6507	-3.4152	9.6413
HydrogenAcceptor	0.5	1	{'x': -0.7771553618570262, 'y': -0.5119327777863801, 'z': -0.3659977794533668}	[{'x': -2.980600000000001, 'y': -1.9634, 'z': -1.403699999999997}]	-13.3664	-4.7036	28.3757
HydrogenAcceptor	0.5	1	{'x': 0.735096988174904, 'y': -0.4450123941114116, 'z': -0.5114649421645777}	[{'x': 2.677000000000001, 'y': -1.6206, 'z': -1.862599999999999}]	-17.079	0.1376	9.9066
HydrogenAcceptor	0.5	1	{'x': 0.4638246834986045, 'y': -0.6699169437756919, 'z': -0.5797223054356766}	[{'x': 1.5844, 'y': -2.2884, 'z': -1.9803}]	-15.9184	0.8384	10.2713
HydrogenAcceptor	0.5	1	{'x': 0.8125354151827162, 'y': -0.4318548970127872, 'z': 0.3915195359109507}	[{'x': 2.2864, 'y': -1.2152, 'z': 1.101699999999999}]	-15.5594	1.6422	10.1743
HydrogenAcceptor	0.5	1	{'x': 0.9017088835938759, 'y': 0.4297015191690089, 'z': 0.04772518906962605}	[{'x': 2.578999999999999, 'y': 1.229, 'z': 0.1365000000000016}]	-18.461	2.242	13.5095
HydrogenAcceptor	0.5	1	{'x': 0.2849579533875202, 'y': 0.7704728241152292, 'z': -0.5702373120912896}	[{'x': 0.8866000000000014, 'y': 2.3972, 'z': -1.7742}]	-23.6066	-2.1102	9.3272
HydrogenAcceptor	0.5	1	{'x': 0.2258969692367869, 'y': -0.4999846032267281, 'z': 0.8360537996001486}	[{'x': 0.8747000000000007, 'y': -1.936, 'z': 3.237300000000001}]	-21.1527	-1.795	18.2147
HydrogenAcceptor	0.5	1	{'x': 0.8806825830661683, 'y': 0.470581064754561, 'z': -0.0543290840928238}	[{'x': 2.491500000000002, 'y': 1.3313, 'z': -0.1537000000000006}]	-18.3835	2.1857	13.6987
HydrogenAcceptor	0.5	1	{'x': 0.04081492535479356, 'y': -0.6245136359754825, 'z': -0.7799467035310587}	[{'x': 0.1262000000000008, 'y': -1.931, 'z': -2.411600000000001}]	-18.8472	-1.219	10.0416
HydrogenAcceptor	0.5	1	{'x': -0.06773945990436459, 'y': 0.5695056886656896, 'z': 0.8191914526832439}	[{'x': -0.2659000000000002, 'y': 2.2355, 'z': 3.2156}]	-15.6261	1.2815	10.3294
HydrogenAcceptor	0.5	1	{'x': -0.2815111269753067, 'y': 0.2486424260422219, 'z': -0.9267839172973015}	[{'x': -0.8933, 'y': 0.7889999999999997, 'z': -2.9409}]	-17.8637	-4.241	10.3399
HydrogenAcceptor	0.5	1	{'x': 0.4613312722878972, 'y': 0.7239376569296704, 'z': 0.5129207795443745}	[{'x': 1.752699999999999, 'y': 2.7504, 'z': 1.948699999999999}]	-17.7457	0.7126	11.6483
HydrogenAcceptor	0.5	1	{'x': -0.9880865908901798, 'y': 0.08589194680926875, 'z': -0.1277006749251393}	[{'x': -3.301600000000001, 'y': 0.2870000000000001, 'z': -0.4267000000000003}]	-17.7434	-1.366	9.9277
HydrogenAcceptor	0.5	1	{'x': -0.5793738954899947, 'y': 0.7530439910875835, 'z': -0.3118503434528047}	[{'x': -2.039000000000001, 'y': 2.6502, 'z': -1.0975}]	-19.006	-3.7292	10.5985
HydrogenAcceptor	0.5	1	{'x': 0.8053341185071605, 'y': 0.5786241668878552, 'z': -0.1289613549154574}	[{'x': 2.507900000000001, 'y': 1.8019, 'z': -0.4016000000000002}]	-18.5009	1.6611	13.9986
HydrogenAcceptor	0.5	1	{'x': -0.4822771223757492, 'y': 0.7086780265047233, 'z': -0.5149604178792164}	[{'x': -1.5184, 'y': 2.2312, 'z': -1.6213}]	-19.7356	-1.6322	10.2373
HydrogenAcceptor	0.5	1	{'x': 0.8921562982367393, 'y': 0.3579874672404084, 'z': -0.2755033807693035}	[{'x': 2.458499999999999, 'y': 0.9865000000000004, 'z': -0.7591999999999999}]	-18.4335	2.5685	14.7602
HydrogenAcceptor	0.5	1	{'x': 0.871720387185067, 'y': 0.4899940084493233, 'z': -0.003072173445884709}	[{'x': 2.468599999999999, 'y': 1.3876, 'z': -0.00870000000000104}]	-18.3906	2.0814	13.7247
HydrogenAcceptor	0.5	1	{'x': -0.6600624887419688, 'y': 0.5787504430273789, 'z': -0.4789211163139195}	[{'x': -1.931999999999999, 'y': 1.694, 'z': -1.4018}]	-19.294	-1.325	10.2038
HydrogenAcceptor	0.5	1	{'x': -0.02846612529588544, 'y': 0.5821691487009262, 'z': 0.8125692352110542}	[{'x': -0.1119000000000003, 'y': 2.2885, 'z': 3.194199999999999}]	-15.8101	1.1805	10.5218
HydrogenAcceptor	0.5	1	{'x': 0.8545157852813199, 'y': 0.5122129702528412, 'z': 0.08625917811926674}	[{'x': 2.7193, 'y': 1.63, 'z': 0.2744999999999997}]	-18.9633	-4.489	12.1805
HydrogenAcceptor	0.5	1	{'x': -0.2477708164098728, 'y': -0.1309190660379392, 'z': -0.9599321958780936}	[{'x': -0.8789000000000016, 'y': -0.4643999999999999, 'z': -3.4051}]	-17.5871	-3.0846	10.1211
HydrogenAcceptor	0.5	1	{'x': -0.159012513050511, 'y': 0.5300839512992411, 'z': 0.8329021702867299}	[{'x': -0.6273999999999997, 'y': 2.0915, 'z': 3.286299999999999}]	-14.8356	1.8495	9.6117
HydrogenAcceptor	0.5	1	{'x': 0.9180528713085564, 'y': 0.3089610806220241, 'z': -0.2484390793393545}	[{'x': 2.703100000000001, 'y': 0.9097, 'z': -0.7315000000000005}]	-18.1661	3.0313	13.6295
HydrogenAcceptor	0.5	1	{'x': 0.3532536498294843, 'y': -0.3013618484047365, 'z': 0.885659582011186}	[{'x': 1.251899999999999, 'y': -1.068000000000001, 'z': 3.138700000000002}]	-23.6339	6.097	15.8683
HydrogenAcceptor	0.5	1	{'x': -0.2934507071303795, 'y': 0.112293570056706, 'z': -0.9493560115197038}	[{'x': -0.8365000000000009, 'y': 0.3201000000000005, 'z': -2.7062}]	-17.8445	-4.0391	9.9682
HydrogenAcceptor	0.5	1	{'x': -0.4180090982066436, 'y': -0.8093018869242329, 'z': -0.4126728118465582}	[{'x': -1.198500000000003, 'y': -2.320399999999999, 'z': -1.183200000000001}]	-23.1775	-5.4816	14.5042
HydrogenAcceptor	0.5	1	{'x': -0.4276265947098912, 'y': -0.1775328573830649, 'z': -0.886350709395681}	[{'x': -1.497499999999999, 'y': -0.6217000000000001, 'z': -3.103899999999999}]	-17.4435	-3.0513	10.6129
HydrogenAcceptor	0.5	1	{'x': -0.3170181167706255, 'y': 0.005391775407744865, 'z': -0.9484041556199333}	[{'x': -1.040700000000001, 'y': 0.01770000000000005, 'z': -3.1134}]	-17.7233	-3.5547	10.3664
HydrogenAcceptor	0.5	1	{'x': 0.9311294002357514, 'y': 0.3550718166915969, 'z': -0.08319882816445735}	[{'x': 2.6166, 'y': 0.9977999999999998, 'z': -0.2338000000000005}]	-18.5156	2.5432	13.6978
HydrogenAcceptor	0.5	1	{'x': -0.6377073284282395, 'y': 0.6207165553862052, 'z': -0.4561143728697896}	[{'x': -1.959199999999999, 'y': 1.907, 'z': -1.401299999999999}]	-19.2468	-1.403	10.1343
HydrogenAcceptor	0.5	1	{'x': 0.8913915391242058, 'y': 0.4515874377224733, 'z': 0.03859935322036808}	[{'x': 2.496400000000001, 'y': 1.2647, 'z': 0.1081000000000003}]	-18.4524	2.2163	13.5159
HydrogenAcceptor	0.5	1	{'x': 0.3947914648587829, 'y': -0.686083695274004, 'z': -0.6110882606905683}	[{'x': 1.426600000000001, 'y': -2.4792, 'z': -2.208200000000001}]	-15.8046	1.0612	10.3632
HydrogenAcceptor	0.5	1	{'x': 0.894204207344207, 'y': 0.4418092202483832, 'z': 0.07213493239363315}	[{'x': 2.593300000000001, 'y': 1.2813, 'z': 0.2092000000000009}]	-18.5603	2.1647	13.3988
HydrogenAcceptor	0.5	1	{'x': -0.6237535524960002, 'y': 0.6246113084786998, 'z': -0.4698853254456306}	[{'x': -1.890699999999999, 'y': 1.8933, 'z': -1.424300000000001}]	-19.4263	-1.4153	10.0203
HydrogenAcceptor	0.5	1	{'x': 0.3751724693303974, 'y': -0.7051910999042093, 'z': -0.6016237452697689}	[{'x': 1.3751, 'y': -2.5847, 'z': -2.2051}]	-15.8171	1.1797	10.2971
HydrogenAcceptor	0.5	1	{'x': 0.9497340008153725, 'y': 0.2971908861917367, 'z': 0.0984017523207587}	[{'x': 3.778600000000001, 'y': 1.1824, 'z': 0.3915000000000006}]	-20.3746	-3.9294	11.9165
HydrogenAcceptor	0.5	1	{'x': 0.1634931350058431, 'y': -0.2957626094726834, 'z': -0.9411665493651323}	[{'x': 0.616299999999999, 'y': -1.1149, 'z': -3.5478}]	-19.4663	-2.1971	10.8608
HydrogenAcceptor	0.5	1	{'x': 0.2087539072414228, 'y': 0.9222126072123634, 'z': -0.3254930311235782}	[{'x': 0.7885999999999989, 'y': 3.4838, 'z': -1.2296}]	-23.2596	-2.3688	8.1716
HydrogenAcceptor	0.5	1	{'x': 0.9807133286571128, 'y': 0.1152508582878249, 'z': 0.1578562848232711}	[{'x': 3.855599999999999, 'y': 0.4530999999999996, 'z': 0.6205999999999996}]	-20.2196	-3.3021	12.1484
HydrogenAcceptor	0.5	1	{'x': 0.8947434866864697, 'y': -0.3854135408901238, 'z': -0.2255892185603651}	[{'x': 3.1496, 'y': -1.3567, 'z': -0.7941000000000003}]	-19.6696	-1.4163	13.2461
HydrogenAcceptor	0.5	1	{'x': -0.5352443056408348, 'y': 0.6699939117285543, 'z': -0.5144139301435477}	[{'x': -1.611099999999997, 'y': 2.0167, 'z': -1.548399999999999}]	-19.5709	-1.3537	10.0984
HydrogenAcceptor	0.5	1	{'x': 0.4074318781132872, 'y': -0.7013064812187981, 'z': -0.5849516938154699}	[{'x': 1.5001, 'y': -2.5821, 'z': -2.153699999999999}]	-15.8291	1.0971	10.2547
HydrogenAcceptor	0.5	1	{'x': 0.9578220892751387, 'y': -0.1530144909812112, 'z': 0.2432352993427743}	[{'x': 2.5214, 'y': -0.4028, 'z': 0.6402999999999999}]	-15.8344	0.8418	10.6537
HydrogenAcceptor	0.5	1	{'x': -0.1847377688581889, 'y': 0.0724553327616276, 'z': -0.9801133513587601}	[{'x': -0.5543000000000013, 'y': 0.2174, 'z': -2.9408}]	-18.1987	-3.7654	10.3008
HydrogenAcceptor	0.5	1	{'x': 0.8100256330234548, 'y': 0.3326506043118331, 'z': -0.4829099805304543}	[{'x': 2.7806, 'y': 1.1419, 'z': -1.6577}]	-23.4686	-0.4999	10.2277
HydrogenAcceptor	0.5	1	{'x': 0.07254612036238181, 'y': 0.4832637435782383, 'z': 0.8724638757926392}	[{'x': 0.2885999999999989, 'y': 1.9225, 'z': 3.470799999999999}]	-26.2606	2.8775	12.6712
HydrogenAcceptor	0.5	1	{'x': -0.01788368932466592, 'y': -0.1292134550214132, 'z': -0.9914555243164304}	[{'x': -0.07060000000000244, 'y': -0.5101, 'z': -3.914000000000001}]	-22.0114	-2.3439	10.964
HydrogenAcceptor	0.5	1	{'x': 0.8993302845493786, 'y': 0.3975854331973534, 'z': -0.1820188523247152}	[{'x': 2.506500000000001, 'y': 1.1081, 'z': -0.507299999999999}]	-18.3715	2.6689	14.2023
HydrogenAcceptor	0.5	1	{'x': -0.3836804147589571, 'y': 0.2430062141724685, 'z': 0.8909193673974986}	[{'x': -1.484000000000002, 'y': 0.9398999999999997, 'z': 3.445899999999998}]	-20.831	4.7381	17.1351
HydrogenAcceptor	0.5	1	{'x': 0.874721338154507, 'y': 0.4845616577211869, 'z': 0.007910780219653982}	[{'x': 2.487900000000002, 'y': 1.3782, 'z': 0.02250000000000085}]	-18.4019	2.0758	13.5925
HydrogenAcceptor	0.5	1	{'x': 0.1909260971960035, 'y': -0.8603399488440782, 'z': -0.472612312400419}	[{'x': 0.7408999999999999, 'y': -3.3386, 'z': -1.834}]	-15.2049	1.6946	9.946
HydrogenAcceptor	0.5	1	{'x': -0.3209084793831695, 'y': -0.03952692324857649, 'z': -0.946285036444349}	[{'x': -1.100899999999999, 'y': -0.1356000000000002, 'z': -3.246300000000001}]	-17.7801	-3.1094	10.5843
HydrogenAcceptor	0.5	1	{'x': -0.0871636212313087, 'y': -0.8517361994466953, 'z': -0.5166700588247242}	[{'x': -0.3341999999999992, 'y': -3.2657, 'z': -1.980999999999998}]	-23.8128	5.7717	16.839
HydrogenAcceptor	0.5	1	{'x': -0.1838098558800152, 'y': 0.5223483520647759, 'z': 0.8326860969036176}	[{'x': -0.7098000000000013, 'y': 2.0171, 'z': 3.2155}]	-15.2152	1.7989	10.2495
HydrogenAcceptor	0.5	1	{'x': -0.2932639983669546, 'y': -0.08586688852036878, 'z': -0.952167582265673}	[{'x': -0.8108000000000004, 'y': -0.2374000000000001, 'z': -2.6325}]	-17.8752	-3.2236	9.9245
HydrogenAcceptor	0.5	1	{'x': 0.9793285098619998, 'y': 0.03594539099868012, 'z': -0.1990567723977931}	[{'x': 2.669999999999998, 'y': 0.09799999999999986, 'z': -0.5427}]	-19.104	-3.042	13.1397
HydrogenAcceptor	0.5	1	{'x': 0.9288146521195946, 'y': 0.3320189334942445, 'z': -0.1645198158560275}	[{'x': 2.681100000000001, 'y': 0.9583999999999997, 'z': -0.4748999999999999}]	-18.6061	2.8576	13.9399
HydrogenAcceptor	0.5	1	{'x': -0.3086189388367409, 'y': -0.02781518216446767, 'z': -0.9507789786445857}	[{'x': -1.024099999999997, 'y': -0.09230000000000027, 'z': -3.155}]	-17.7279	-3.5157	10.298
HydrogenAcceptor	0.5	1	{'x': -0.1849469380577518, 'y': 0.4744544284977606, 'z': 0.8606321080356726}	[{'x': -0.6984999999999992, 'y': 1.7919, 'z': 3.250400000000001}]	-15.2805	1.6991	10.1586
HydrogenAcceptor	0.5	1	{'x': 0.9485085629547391, 'y': 0.3075136327156916, 'z': -0.07593992161922929}	[{'x': 2.754100000000001, 'y': 0.8929, 'z': -0.2204999999999995}]	-18.7331	2.5981	13.6295
HydrogenAcceptor	0.5	1	{'x': -0.8934560477424149, 'y': -0.4337716687887293, 'z': -0.1165265210531247}	[{'x': -2.768699999999999, 'y': -1.3442, 'z': -0.3611000000000004}]	-21.8433	4.9412	16.3621
HydrogenAcceptor	0.5	1	{'x': 0.8908945224705471, 'y': 0.4158425239866755, 'z': -0.1827072660743603}	[{'x': 2.718899999999998, 'y': 1.2691, 'z': -0.5576000000000008}]	-18.8219	2.3109	13.8946
HydrogenAcceptor	0.5	1	{'x': 0.7584507752549716, 'y': -0.5171732637716747, 'z': 0.3965907673596124}	[{'x': 2.0222, 'y': -1.3789, 'z': 1.057400000000001}]	-15.2612	1.8399	10.1306
HydrogenAcceptor	0.5	1	{'x': -0.2444980660558669, 'y': 0.139211651201841, 'z': -0.9596045080472464}	[{'x': -0.7033999999999985, 'y': 0.4005000000000001, 'z': -2.7607}]	-18.0896	-3.8685	9.8057
HydrogenAcceptor	0.5	1	{'x': 0.490526675860079, 'y': -0.6783330852352999, 'z': 0.5470354702803287}	[{'x': 1.940100000000001, 'y': -2.6829, 'z': 2.163599999999999}]	-24.3321	8.4429	19.5314
HydrogenAcceptor	0.5	1	{'x': 0.9251103826674307, 'y': -0.379370967916921, 'z': 0.01576225182828992}	[{'x': 2.834800000000001, 'y': -1.1625, 'z': 0.04829999999999934}]	-19.3928	-1.6075	12.2207
HydrogenAcceptor	0.5	1	{'x': 0.3959514336055293, 'y': -0.3026664179854935, 'z': -0.8669576123718832}	[{'x': 1.261899999999997, 'y': -0.9645999999999999, 'z': -2.762999999999999}]	-20.0219	-2.5024	10.107
HydrogenAcceptor	0.5	1	{'x': -0.2624033691194056, 'y': 0.2430230499464595, 'z': -0.9338545224335029}	[{'x': -0.8530000000000015, 'y': 0.7899999999999996, 'z': -3.035699999999999}]	-17.907	-4.257	10.3797
HydrogenAcceptor	0.5	1	{'x': 0.9241257069105476, 'y': 0.3696772173520042, 'z': -0.09659416544470888}	[{'x': 2.744800000000001, 'y': 1.098, 'z': -0.286900000000001}]	-18.3668	2.687	13.4739
HydrogenAcceptor	0.5	1	{'x': -0.2914519079564871, 'y': -0.02672493283343026, 'z': -0.9562120911772513}	[{'x': -0.9705999999999975, 'y': -0.08899999999999997, 'z': -3.1844}]	-17.4644	-3.173	10.2524
HydrogenAcceptor	0.5	1	{'x': -0.1643595166069103, 'y': 0.5154135760582802, 'z': 0.8410319821002993}	[{'x': -0.6255000000000006, 'y': 1.9615, 'z': 3.200699999999999}]	-14.9965	1.8235	9.9863
HydrogenAcceptor	0.5	1	{'x': 0.9473404534266153, 'y': -0.1166245828117152, 'z': 0.298236101076728}	[{'x': 2.476699999999999, 'y': -0.3049, 'z': 0.7797000000000001}]	-15.7097	0.7699	10.4383
HydrogenAcceptor	0.5	1	{'x': 0.8930339462644129, 'y': 0.3264338272432821, 'z': -0.3097278276983076}	[{'x': 2.544499999999998, 'y': 0.9300999999999999, 'z': -0.8824999999999985}]	-18.3955	2.7869	14.3395
HydrogenAcceptor	0.5	1	{'x': 0.873645093785773, 'y': 0.336034439532966, 'z': -0.3518879161775993}	[{'x': 2.358599999999999, 'y': 0.9072, 'z': -0.9500000000000011}]	-18.8966	-3.9062	13.188
HydrogenAcceptor	0.5	1	{'x': 0.01052861774289311, 'y': -0.4736810894666032, 'z': -0.880633507022164}	[{'x': 0.02959999999999852, 'y': -1.3317, 'z': -2.4758}]	-18.9306	-2.0583	9.3128
HydrogenAcceptor	0.5	1	{'x': -0.3178807269477553, 'y': -0.08582023026063157, 'z': -0.9442387047315838}	[{'x': -0.8823000000000008, 'y': -0.2382, 'z': -2.6208}]	-17.8007	-3.2528	10.1198
HydrogenAcceptor	0.5	1	{'x': 0.3933790658080417, 'y': -0.803086192352078, 'z': -0.4475550002373265}	[{'x': 1.5154, 'y': -3.0937, 'z': -1.724099999999999}]	-15.8224	1.6047	9.6771
HydrogenAcceptor	0.5	1	{'x': -0.2786414668501866, 'y': 0.07681291281378295, 'z': -0.9573184994434393}	[{'x': -0.769400000000001, 'y': 0.2121000000000004, 'z': -2.6434}]	-17.9226	-3.8671	9.9504
HydrogenAcceptor	0.5	1	{'x': -0.9296778635628715, 'y': -0.06100129458033358, 'z': 0.363287643693944}	[{'x': -3.691200000000002, 'y': -0.2422, 'z': 1.442400000000001}]	-25.0338	-3.3798	15.3226
HydrogenAcceptor	0.5	1	{'x': 0.8120110098335501, 'y': 0.5794623813722156, 'z': 0.06972423168123859}	[{'x': 2.6157, 'y': 1.8666, 'z': 0.2246000000000006}]	-18.6277	1.5774	13.4864
HydrogenAcceptor	0.5	1	{'x': -0.07535336243472952, 'y': 0.5035315822456183, 'z': 0.860684504595618}	[{'x': -0.3011999999999997, 'y': 2.0127, 'z': 3.440299999999999}]	-15.7108	1.4203	10.3267
HydrogenAcceptor	0.5	1	{'x': 0.854111347356986, 'y': 0.5158490986526849, 'z': 0.06628358571506503}	[{'x': 2.570699999999999, 'y': 1.5526, 'z': 0.1994999999999987}]	-18.5827	1.8804	13.5675
HydrogenAcceptor	0.5	1	{'x': 0.2522123503143734, 'y': -0.9227890786481988, 'z': -0.2912889401891327}	[{'x': 0.9888000000000012, 'y': -3.6178, 'z': -1.142000000000001}]	-18.2668	0.3598	12.585
HydrogenAcceptor	0.5	1	{'x': -0.3163595192263117, 'y': -0.1007119058053163, 'z': -0.9432782021354877}	[{'x': -0.856300000000001, 'y': -0.2725999999999997, 'z': -2.5532}]	-17.8297	-3.3254	10.0272
HydrogenAcceptor	0.5	1	{'x': 0.3083851072194729, 'y': -0.7512522143271884, 'z': -0.5835398324996593}	[{'x': 1.205500000000001, 'y': -2.9367, 'z': -2.2811}]	-15.5625	1.4267	10.3131
HydrogenAcceptor	0.5	1	{'x': -0.2784949256156553, 'y': -0.2687518702506538, 'z': -0.9220699586490746}	[{'x': -0.7832000000000008, 'y': -0.7557999999999998, 'z': -2.593100000000001}]	-17.9698	-2.7732	10.0281
HydrogenAcceptor	0.5	1	{'x': 0.4020049901151125, 'y': -0.9103504063863721, 'z': 0.0982554095951739}	[{'x': 1.432000000000002, 'y': -3.2428, 'z': 0.3499999999999996}]	-23.675	-6.5622	9.897
HydrogenAcceptor	0.5	1	{'x': -0.139933078882919, 'y': -0.1742943837464644, 'z': -0.9747000570579583}	[{'x': -0.3881000000000014, 'y': -0.4834000000000001, 'z': -2.7033}]	-18.2669	-3.1146	10.0773
HydrogenAcceptor	0.5	1	{'x': -0.7310718039364934, 'y': 0.3810946095904849, 'z': -0.5659513371572835}	[{'x': -2.73, 'y': 1.4231, 'z': -2.113399999999999}]	-19.212	-1.4191	11.1794
HydrogenAcceptor	0.5	1	{'x': -0.1437987905459442, 'y': 0.4547542678342855, 'z': 0.8789314328911139}	[{'x': -0.5159000000000002, 'y': 1.6315, 'z': 3.1533}]	-15.2991	2.0895	10.3817
HydrogenAcceptor	0.5	1	{'x': -0.3184369559717078, 'y': -0.1075800526931446, 'z': -0.9418197477936066}	[{'x': -1.095199999999998, 'y': -0.3699999999999997, 'z': -3.239200000000001}]	-17.7988	-3.232	10.6422
HydrogenAcceptor	0.5	1	{'x': -0.2793113801554512, 'y': 0.05689261472292252, 'z': -0.9585136323003686}	[{'x': -0.7482000000000006, 'y': 0.1523999999999996, 'z': -2.5676}]	-17.8998	-4.0794	9.8996
HydrogenAcceptor	0.5	1	{'x': -0.7376613353993783, 'y': 0.6216827069035434, 'z': -0.2633749536191486}	[{'x': -2.930200000000003, 'y': 2.4695, 'z': -1.046200000000001}]	-18.4108	-3.3715	9.8422
HydrogenAcceptor	0.5	1	{'x': 0.3645438263040049, 'y': -0.8697602571445244, 'z': 0.3326032077348715}	[{'x': 1.143599999999999, 'y': -2.7285, 'z': 1.0434}]	-23.3426	-6.9825	9.2366
HydrogenAcceptor	0.5	1	{'x': -0.08894774144763545, 'y': 0.4730288915962402, 'z': 0.876545473439112}	[{'x': -0.3556000000000008, 'y': 1.8911, 'z': 3.504300000000001}]	-15.6564	1.5529	10.2067
HydrogenAcceptor	0.5	1	{'x': -0.3983571895045089, 'y': 0.3591286455917939, 'z': 0.8440012828695658}	[{'x': -1.4237, 'y': 1.2835, 'z': 3.016400000000001}]	-20.7963	1.4065	17.3306
HydrogenAcceptor	0.5	1	{'x': -0.3137543292298527, 'y': -0.05636879659767371, 'z': -0.9478295098063021}	[{'x': -0.8505000000000003, 'y': -0.1528, 'z': -2.569299999999999}]	-17.8325	-3.4402	10.0063
HydrogenAcceptor	0.5	1	{'x': -0.07175197980996188, 'y': 0.5214288825929135, 'z': 0.8502726467382429}	[{'x': -0.2763000000000009, 'y': 2.0079, 'z': 3.2742}]	-15.7157	1.5051	10.4598
HydrogenAcceptor	0.5	1	{'x': 0.2927262658953869, 'y': -0.9380871940735842, 'z': 0.1852127143856299}	[{'x': 0.8375000000000021, 'y': -2.6839, 'z': 0.5298999999999996}]	-23.1385	-7.1151	9.8191
HydrogenAcceptor	0.5	1	{'x': -0.2260283305715108, 'y': 0.142195911249983, 'z': -0.9636864202648301}	[{'x': -0.672699999999999, 'y': 0.4232, 'z': -2.8681}]	-18.0603	-3.7592	10.0771
HydrogenAcceptor	0.5	1	{'x': 0.8399999274091956, 'y': 0.5359025708522936, 'z': -0.08490321846931662}	[{'x': 2.464500000000001, 'y': 1.5723, 'z': -0.2491000000000003}]	-18.3275	1.8347	13.9611
HydrogenAcceptor	0.5	1	{'x': 0.0003867500403514241, 'y': 0.5681100259401971, 'z': 0.8229525191957521}	[{'x': 0.001500000000000057, 'y': 2.2034, 'z': 3.191799999999999}]	-15.8645	1.2036	10.5202
HydrogenAcceptor	0.5	1	{'x': -0.3091600384524927, 'y': -0.2081244687481891, 'z': -0.927957044335748}	[{'x': -0.8427000000000007, 'y': -0.5672999999999999, 'z': -2.529400000000001}]	-17.8313	-2.9367	10.0364
HydrogenAcceptor	0.5	1	{'x': 0.8083402833523381, 'y': 0.5881270800860336, 'z': 0.02631585034418939}	[{'x': 2.386699999999998, 'y': 1.7365, 'z': 0.0777000000000001}]	-18.3787	1.7765	13.6563
HydrogenAcceptor	0.5	1	{'x': 0.8058292868512928, 'y': 0.009529100253974021, 'z': -0.5920712429269694}	[{'x': 3.052799999999998, 'y': 0.03610000000000024, 'z': -2.243000000000001}]	-21.7978	-3.4971	9.63
HydrogenAcceptor	0.5	1	{'x': 0.7917700994083683, 'y': 0.6102703027869846, 'z': 0.02588951948462221}	[{'x': 2.608699999999999, 'y': 2.0107, 'z': 0.08530000000000015}]	-18.5387	1.4673	13.4947
HydrogenAcceptor	0.5	1	{'x': -0.3107714353116945, 'y': 0.05005547020668715, 'z': -0.9491657204601822}	[{'x': -0.8722999999999992, 'y': 0.1405000000000003, 'z': -2.664199999999999}]	-17.8357	-3.5215	10.0772
HydrogenAcceptor	0.5	1	{'x': -0.9183495020039394, 'y': 0.2262313554518766, 'z': 0.3247361482488872}	[{'x': -3.482099999999999, 'y': 0.8578000000000001, 'z': 1.231299999999999}]	-23.8899	-4.0968	14.1987
HydrogenAcceptor	0.5	1	{'x': 0.6643524332900461, 'y': 0.5947839316768477, 'z': 0.4526233743418758}	[{'x': 2.482899999999997, 'y': 2.2229, 'z': 1.6916}]	-21.2599	-5.6669	5.6084
HydrogenAcceptor	0.5	1	{'x': 0.3666387588641312, 'y': -0.8595912695362681, 'z': 0.3559197519604613}	[{'x': 0.9030000000000022, 'y': -2.1171, 'z': 0.8765999999999998}]	-23.12	-7.5789	9.4174
HydrogenAcceptor	0.5	1	{'x': 0.9291947134946777, 'y': 0.3146231204731479, 'z': -0.1939316283572192}	[{'x': 2.792399999999999, 'y': 0.9455, 'z': -0.5828000000000007}]	-18.6074	2.7755	14.1178
HydrogenAcceptor	0.5	1	{'x': -0.5539796204098957, 'y': -0.5998904527289219, 'z': -0.5772677237601259}	[{'x': -1.998200000000001, 'y': -2.1638, 'z': -2.082199999999998}]	-19.9438	2.1678	11.1482
HydrogenAcceptor	0.5	1	{'x': -0.4561418983648206, 'y': -0.2089406259978298, 'z': -0.8650308568853327}	[{'x': -1.313800000000001, 'y': -0.6017999999999999, 'z': -2.4915}]	-17.4282	-2.9282	9.8725
HydrogenAcceptor	0.5	1	{'x': 0.8613565473041862, 'y': 0.4510418016884845, 'z': -0.2337224669256622}	[{'x': 2.914399999999999, 'y': 1.5261, 'z': -0.7907999999999991}]	-18.8494	1.8479	14.4378
HydrogenAcceptor	0.5	1	{'x': -0.2769768893674542, 'y': 0.1943356791517094, 'z': -0.9410193656694708}	[{'x': -0.7417000000000016, 'y': 0.5204, 'z': -2.519900000000001}]	-17.9803	-4.2474	9.8739
HydrogenAcceptor	0.5	1	{'x': 0.01484760950649146, 'y': 0.6012778541332106, 'z': 0.7989020532085923}	[{'x': 0.05900000000000105, 'y': 2.3893, 'z': 3.1746}]	-15.823	1.1337	10.3524
HydrogenAcceptor	0.5	1	{'x': 0.1098329383927493, 'y': 0.6117031248042912, 'z': 0.7834258182806336}	[{'x': 0.3724999999999987, 'y': 2.074599999999999, 'z': 2.657}]	-18.8795	7.8844	18.409
HydrogenAcceptor	0.5	1	{'x': 0.8744761974880173, 'y': 0.4015056114622448, 'z': 0.272184907721253}	[{'x': 2.660200000000001, 'y': 1.2214, 'z': 0.8279999999999994}]	-18.5452	2.2856	13.019
HydrogenAcceptor	0.5	1	{'x': 0.3665048140077117, 'y': -0.7952751306036914, 'z': -0.4829199601926331}	[{'x': 1.3909, 'y': -3.0181, 'z': -1.832700000000001}]	-15.6639	1.5011	10.0327
HydrogenAcceptor	0.5	1	{'x': -0.2329265537899289, 'y': 0.6312154287632104, 'z': -0.7398055846172182}	[{'x': -0.8698000000000015, 'y': 2.3571, 'z': -2.7626}]	-20.0352	-1.1821	10.3026
HydrogenAcceptor	0.5	1	{'x': -0.2743532247218284, 'y': -0.6482324868160233, 'z': -0.7102991983108583}	[{'x': -1.075900000000001, 'y': -2.5421, 'z': -2.7855}]	-17.6241	2.3151	8.9415
HydrogenAcceptor	0.5	1	{'x': 0.9404255126947337, 'y': 0.3390674942049883, 'z': 0.0251612687755906}	[{'x': 2.545300000000001, 'y': 0.9177, 'z': 0.06809999999999938}]	-18.3093	2.6053	13.4589
HydrogenAcceptor	0.5	1	{'x': -0.2947439043040023, 'y': -0.2050115682311922, 'z': -0.9333253922223589}	[{'x': -0.9725999999999999, 'y': -0.6764999999999999, 'z': -3.0798}]	-17.7564	-2.8695	10.6168
HydrogenAcceptor	0.5	1	{'x': 0.309365132923404, 'y': -0.944409974006776, 'z': 0.1112789985927514}	[{'x': 0.9102000000000032, 'y': -2.778600000000001, 'z': 0.3274000000000008}]	-23.0892	-6.8514	9.8956
HydrogenAcceptor	0.5	1	{'x': 0.6064311960677897, 'y': 0.6627620068913419, 'z': 0.4393036838647618}	[{'x': 2.373799999999999, 'y': 2.5943, 'z': 1.7196}]	-21.1188	-6.0553	5.6674
HydrogenAcceptor	0.5	1	{'x': 0.9050578356837256, 'y': 0.4247120886600874, 'z': 0.02213494552685105}	[{'x': 2.596400000000001, 'y': 1.2184, 'z': 0.06349999999999945}]	-18.5314	2.2766	13.5465
HydrogenAcceptor	0.5	1	{'x': 0.1958076600040545, 'y': -0.6017766264388492, 'z': -0.7742895144295926}	[{'x': 0.6548000000000016, 'y': -2.0124, 'z': -2.589300000000001}]	-19.4308	-1.3816	10.2323
HydrogenAcceptor	0.5	1	{'x': -0.04630755617051559, 'y': 0.5961907656148119, 'z': 0.8015061953828798}	[{'x': -0.1826000000000008, 'y': 2.3509, 'z': 3.160499999999999}]	-15.7524	1.1441	10.4495
HydrogenAcceptor	0.5	1	{'x': -0.354262197039188, 'y': -0.1201924253081997, 'z': -0.9273899269711205}	[{'x': -1.0322, 'y': -0.3502000000000001, 'z': -2.702100000000001}]	-17.7478	-3.2998	10.1231
HydrogenAcceptor	0.5	1	{'x': 0.9300278748842524, 'y': 0.3514320695967745, 'z': -0.1074413905215737}	[{'x': 2.741399999999999, 'y': 1.0359, 'z': -0.3166999999999991}]	-18.3144	2.7531	13.4447
HydrogenAcceptor	0.5	1	{'x': -0.3036891000876398, 'y': -0.09197277718892674, 'z': -0.9483216430853594}	[{'x': -0.8486000000000011, 'y': -0.2569999999999997, 'z': -2.649900000000001}]	-17.8934	-3.373	9.9319
HydrogenAcceptor	0.5	1	{'x': 0.7958191702639436, 'y': 0.576276851531367, 'z': 0.1859484838053361}	[{'x': 2.288400000000001, 'y': 1.6571, 'z': 0.5347000000000008}]	-18.2144	1.7899	13.1793
HydrogenAcceptor	0.5	1	{'x': 0.1871105688689493, 'y': -0.607571340505143, 'z': -0.7719110707939885}	[{'x': 0.6433999999999997, 'y': -2.0892, 'z': -2.654299999999999}]	-19.4224	-1.1968	10.3433
HydrogenAcceptor	0.5	1	{'x': 0.03914770523130452, 'y': -0.1993656298361011, 'z': -0.9791428919290471}	[{'x': 0.1564999999999994, 'y': -0.7969999999999999, 'z': -3.9143}]	-15.2135	1.601	9.3363
HydrogenAcceptor	0.5	1	{'x': -0.3069489042069249, 'y': -0.1188787964616141, 'z': -0.9442723134551845}	[{'x': -0.8765999999999998, 'y': -0.3394999999999997, 'z': -2.6967}]	-17.8624	-3.3115	10.1397
HydrogenAcceptor	0.5	1	{'x': -0.03880718131702575, 'y': 0.5631425575494493, 'z': 0.8254480374650441}	[{'x': -0.1549000000000014, 'y': 2.2478, 'z': 3.2948}]	-15.7801	1.2402	10.2632
HydrogenAcceptor	0.5	1	{'x': 0.1623420373206914, 'y': -0.576565785371886, 'z': -0.80076023755995}	[{'x': 0.4937000000000005, 'y': -1.7534, 'z': -2.435199999999999}]	-19.2557	-1.4876	9.9812
HydrogenAcceptor	0.5	1	{'x': -0.3272862404762025, 'y': -0.06970142700853561, 'z': -0.9423510109656207}	[{'x': -0.9592999999999989, 'y': -0.2042999999999999, 'z': -2.7621}]	-17.7727	-3.4017	10.2011
HydrogenAcceptor	0.5	1	{'x': -0.195522814398823, 'y': -0.9507907422814409, 'z': 0.2403493154587098}	[{'x': -0.7005000000000017, 'y': -3.406400000000001, 'z': 0.8611000000000004}]	-23.9975	-4.7086	12.8769
HydrogenAcceptor	0.5	1	{'x': 0.8857583754078434, 'y': 0.4613375045967674, 'z': 0.05098830500502691}	[{'x': 2.574499999999999, 'y': 1.3409, 'z': 0.1481999999999992}]	-18.5095	2.1471	13.4098
HydrogenAcceptor	0.5	1	{'x': -0.07606756593952313, 'y': 0.496860325451387, 'z': 0.8644903367906307}	[{'x': -0.2969000000000008, 'y': 1.9393, 'z': 3.3742}]	-15.6641	1.5007	10.3028
HydrogenAcceptor	0.5	1	{'x': 0.8261503495400471, 'y': 0.5602824205367685, 'z': 0.05965910820920478}	[{'x': 2.575699999999999, 'y': 1.7468, 'z': 0.1859999999999999}]	-18.5367	1.6932	13.491
HydrogenAcceptor	0.5	1	{'x': 0.8454837851622227, 'y': 0.5300799053291634, 'z': 0.06459460499132894}	[{'x': 2.468599999999999, 'y': 1.5477, 'z': 0.1885999999999992}]	-18.5036	1.9523	13.5654
HydrogenAcceptor	0.5	1	{'x': 0.3283149418223715, 'y': -0.7570346186911779, 'z': -0.5648963489696811}	[{'x': 1.2684, 'y': -2.9247, 'z': -2.182399999999999}]	-15.7054	1.4377	10.2684
HydrogenAcceptor	0.5	1	{'x': -0.2612614875893434, 'y': 0.08404690094117638, 'z': -0.9616020765081509}	[{'x': -0.6932000000000009, 'y': 0.2229999999999999, 'z': -2.551400000000001}]	-17.8838	-4.135	9.8724
HydrogenAcceptor	0.5	1	{'x': 0.9341128664518182, 'y': 0.3526369857287989, 'z': -0.05550053175668029}	[{'x': 2.664300000000001, 'y': 1.0058, 'z': -0.1583000000000006}]	-18.3413	2.5302	14.0243
HydrogenAcceptor	0.5	1	{'x': -0.3505285068357479, 'y': -0.2549926137501065, 'z': -0.9011706457871285}	[{'x': -1.116500000000002, 'y': -0.8121999999999998, 'z': -2.8704}]	-17.5505	-2.7078	10.4894
HydrogenAcceptor	0.5	1	{'x': -0.03051533802567665, 'y': 0.5684521143858285, 'z': 0.822150234321842}	[{'x': -0.1211000000000002, 'y': 2.2559, 'z': 3.262700000000001}]	-15.8009	1.3161	10.4253
HydrogenAcceptor	0.5	1	{'x': 0.9019676302130395, 'y': 0.43089498149864, 'z': -0.0279983743663834}	[{'x': 2.577199999999998, 'y': 1.2312, 'z': -0.08000000000000007}]	-18.4992	2.3408	13.768
HydrogenAcceptor	0.5	1	{'x': -0.205968911846465, 'y': -0.06865630394882155, 'z': -0.9761470787134846}	[{'x': -0.6141000000000005, 'y': -0.2046999999999999, 'z': -2.910399999999999}]	-18.1389	-3.3553	10.4354
HydrogenAcceptor	0.5	1	{'x': -0.1076100708993752, 'y': 0.4707940601847671, 'z': 0.8756557688588441}	[{'x': -0.4063999999999997, 'y': 1.778, 'z': 3.307}]	-15.5236	1.7	10.273
HydrogenAcceptor	0.5	1	{'x': -0.4385295354634611, 'y': 0.01176406946684667, 'z': -0.898639779442119}	[{'x': -1.103399999999997, 'y': 0.02960000000000029, 'z': -2.261099999999999}]	-17.6776	-3.6916	9.6131
HydrogenAcceptor	0.5	1	{'x': -0.2752328355981776, 'y': -0.1079620663520935, 'z': -0.9552963301706819}	[{'x': -0.7620000000000005, 'y': -0.2989000000000002, 'z': -2.6448}]	-17.963	-3.3701	9.9938
HydrogenAcceptor	0.5	1	{'x': 0.8327959007706673, 'y': 0.553271626335739, 'z': -0.01847958742447926}	[{'x': 2.5372, 'y': 1.6856, 'z': -0.05630000000000024}]	-18.4102	1.8454	13.7683
HydrogenAcceptor	0.5	1	{'x': -0.2779880981971678, 'y': 0.03952719993290531, 'z': -0.9597709194001379}	[{'x': -0.7926000000000002, 'y': 0.1126999999999998, 'z': -2.736499999999999}]	-17.8854	-3.7377	10.0915
HydrogenAcceptor	0.5	1	{'x': -0.3189674898294422, 'y': -0.1084438260915373, 'z': -0.9415411180689525}	[{'x': -0.8720999999999997, 'y': -0.2965, 'z': -2.5743}]	-17.9059	-3.2905	9.9503
HydrogenAcceptor	0.5	1	{'x': -0.4288172466233641, 'y': -0.6630662810737704, 'z': -0.6135624466192147}	[{'x': -1.654499999999999, 'y': -2.5583, 'z': -2.3673}]	-17.0115	2.3773	8.7033
HydrogenAcceptor	0.5	1	{'x': 0.8968841070909591, 'y': 0.4422374878726997, 'z': -0.004990267297141915}	[{'x': 2.695900000000002, 'y': 1.3293, 'z': -0.01500000000000057}]	-18.6139	2.2307	13.526
HydrogenAcceptor	0.5	1	{'x': -0.3206474947412895, 'y': -0.1223982926262755, 'z': -0.9392570692192352}	[{'x': -0.8721000000000032, 'y': -0.3329, 'z': -2.5546}]	-17.7949	-3.2991	10.0206
HydrogenAcceptor	0.5	1	{'x': -0.2553618759366982, 'y': 0.1669461000273722, 'z': -0.9523231132361227}	[{'x': -0.6922999999999995, 'y': 0.4526000000000003, 'z': -2.581799999999999}]	-18.0727	-4.0376	10.1008
HydrogenAcceptor	0.5	1	{'x': 0.3869791169376006, 'y': -0.7732781299790015, 'z': -0.5022828851856025}	[{'x': 1.4794, 'y': -2.9562, 'z': -1.920199999999999}]	-15.8384	1.4112	9.9322
HydrogenAcceptor	0.5	1	{'x': -0.0181419360313811, 'y': 0.6284180289057546, 'z': 0.7776642277379354}	[{'x': -0.06619999999999848, 'y': 2.2931, 'z': 2.8377}]	-15.8068	1.2379	10.8743
HydrogenAcceptor	0.5	1	{'x': -0.0177721964346437, 'y': -0.9794454923981688, 'z': -0.2009245541361166}	[{'x': -0.05399999999999849, 'y': -2.976, 'z': -0.6105000000000009}]	-22.946	2.303	8.2345
HydrogenAcceptor	0.5	1	{'x': -0.3380848296513058, 'y': 0.358434704655043, 'z': 0.8701857333112856}	[{'x': -1.2942, 'y': 1.3721, 'z': 3.331100000000003}]	-21.0468	1.4119	17.0889
HydrogenAcceptor	0.5	1	{'x': -0.4098970980050528, 'y': -0.8837174336995688, 'z': 0.2258934846835657}	[{'x': -1.3934, 'y': -3.004099999999999, 'z': 0.7679000000000009}]	-23.1736	-4.9709	12.8501
HydrogenAcceptor	0.5	1	{'x': -0.3461362547755195, 'y': 0.100095232977228, 'z': -0.9328293721068238}	[{'x': -0.9277999999999977, 'y': 0.2683, 'z': -2.5004}]	-17.7952	-4.0423	9.7934
HydrogenAcceptor	0.5	1	{'x': -0.2671492751014947, 'y': 0.05240890237659901, 'z': -0.9622289601567944}	[{'x': -0.7064999999999984, 'y': 0.1385999999999998, 'z': -2.544700000000001}]	-17.9785	-3.7386	9.9457
HydrogenAcceptor	0.5	1	{'x': -0.4361569234905713, 'y': -0.01206438445816386, 'z': -0.8997897469514118}	[{'x': -1.1858, 'y': -0.03279999999999994, 'z': -2.4463}]	-17.5342	-3.7652	9.7943
HydrogenAcceptor	0.5	1	{'x': -0.1691833422036434, 'y': 0.2325703753049051, 'z': -0.9577515425470953}	[{'x': -0.4847000000000001, 'y': 0.6662999999999997, 'z': -2.743900000000001}]	-18.2433	-4.3073	9.9829
HydrogenAcceptor	0.5	1	{'x': -0.3081411127504979, 'y': -0.1915372195572718, 'z': -0.9318597255795286}	[{'x': -0.9199000000000019, 'y': -0.5718000000000001, 'z': -2.7819}]	-17.7991	-3.2182	10.3239
HydrogenAcceptor	0.5	1	{'x': -0.4239845752967805, 'y': -0.3247686015350689, 'z': -0.845436239681837}	[{'x': -1.372599999999998, 'y': -1.0514, 'z': -2.737}]	-17.3014	-2.5496	10.102
HydrogenAcceptor	0.5	1	{'x': -0.1525462085761745, 'y': 0.1239605504225106, 'z': -0.9804914258615332}	[{'x': -0.4552000000000014, 'y': 0.3699000000000003, 'z': -2.9258}]	-18.2808	-3.8759	10.2728
HydrogenAcceptor	0.5	1	{'x': 0.8545140168377856, 'y': 0.5091322880630886, 'z': 0.1029082517556129}	[{'x': 2.480300000000002, 'y': 1.4778, 'z': 0.2987000000000002}]	-18.3533	1.9262	13.2883
HydrogenAcceptor	0.5	1	{'x': 0.3223738032257014, 'y': -0.8154709678381329, 'z': -0.4807101326235341}	[{'x': 1.244, 'y': -3.1468, 'z': -1.855}]	-15.451	1.5868	9.865
HydrogenAcceptor	0.5	1	{'x': -0.2715552614637152, 'y': 0.01122921403934672, 'z': -0.9623573373354785}	[{'x': -0.7932000000000023, 'y': 0.03279999999999994, 'z': -2.811000000000001}]	-17.9408	-3.7868	10.172
HydrogenAcceptor	0.5	1	{'x': 0.9036669434863632, 'y': 0.427461544188555, 'z': 0.02574263952957823}	[{'x': 2.702999999999999, 'y': 1.2786, 'z': 0.07699999999999996}]	-18.622	2.2364	13.624
HydrogenAcceptor	0.5	1	{'x': 0.3785638508649007, 'y': 0.8611426565774303, 'z': -0.3392974150227249}	[{'x': 1.197400000000002, 'y': 2.7238, 'z': -1.0732}]	-23.9174	-2.1668	8.5312
HydrogenAcceptor	0.5	1	{'x': 0.2677681007920072, 'y': -0.9628193829492484, 'z': -0.03576422815426231}	[{'x': 0.8085999999999984, 'y': -2.9075, 'z': -0.1079999999999988}]	-23.0886	-6.8245	10.318
HydrogenAcceptor	0.5	1	{'x': -0.2924742964559193, 'y': -0.01337314504309069, 'z': -0.9561798705809861}	[{'x': -0.8092000000000006, 'y': -0.03699999999999992, 'z': -2.6455}]	-17.9238	-3.611	9.9845
HydrogenAcceptor	0.5	1	{'x': -0.3799387693421695, 'y': 0.108569605984302, 'z': -0.9186180774441417}	[{'x': -1.039000000000001, 'y': 0.2968999999999995, 'z': -2.512100000000001}]	-17.659	-4.1339	9.8701
HydrogenAcceptor	0.5	1	{'x': 0.8956326023424583, 'y': 0.3915674103618632, 'z': -0.2109910063575704}	[{'x': 2.717999999999998, 'y': 1.1883, 'z': -0.6402999999999999}]	-18.612	2.3627	14.4573
HydrogenAcceptor	0.5	1	{'x': 0.431668741961991, 'y': -0.2076783697595718, 'z': 0.8777994030226716}	[{'x': 1.656600000000001, 'y': -0.7970000000000002, 'z': 3.368699999999999}]	-18.9256	-2.965	12.9093
HydrogenAcceptor	0.5	1	{'x': -0.6694258045439146, 'y': 0.3802030404403771, 'z': -0.6382121436094941}	[{'x': -1.685700000000001, 'y': 0.9574, 'z': -1.607099999999999}]	-19.3143	-0.5104	10.5261
HydrogenAcceptor	0.5	1	{'x': -0.9241576435849715, 'y': -0.3676276357350263, 'z': 0.1038391604711218}	[{'x': -3.3962, 'y': -1.351, 'z': 0.3815999999999988}]	-22.3778	6.342	15.4234
HydrogenAcceptor	0.5	1	{'x': -0.2797791653633513, 'y': -0.03906559812272948, 'z': -0.9592692519162178}	[{'x': -0.7570000000000014, 'y': -0.1057000000000001, 'z': -2.595499999999999}]	-17.907	-3.4433	10.0855
HydrogenAcceptor	0.5	1	{'x': -0.8720851405683099, 'y': -0.1925938604315118, 'z': -0.4498612147363216}	[{'x': -3.117599999999999, 'y': -0.6884999999999999, 'z': -1.6082}]	-17.8824	1.1355	10.5272
HydrogenAcceptor	0.5	1	{'x': 0.9551226380792384, 'y': 0.1240248449051875, 'z': 0.2689955093952315}	[{'x': 2.836300000000001, 'y': 0.3683000000000001, 'z': 0.7988}]	-18.9433	-3.0583	12.0232
HydrogenAcceptor	0.5	1	{'x': -0.1078034931769904, 'y': 0.2305013216864063, 'z': 0.9670819756151277}	[{'x': -0.3286000000000016, 'y': 0.7025999999999999, 'z': 2.947800000000001}]	-18.9134	0.4714	18.6912
HydrogenAcceptor	0.5	1	{'x': -0.2741702406991754, 'y': 0.1537644794951936, 'z': -0.9493087821992002}	[{'x': -0.7848999999999968, 'y': 0.4401999999999999, 'z': -2.717700000000001}]	-17.9261	-3.8362	10.2947
HydrogenAcceptor	0.5	1	{'x': -0.8524554484794551, 'y': -0.2960721604903477, 'z': 0.4308839566986327}	[{'x': -2.920099999999998, 'y': -1.0142, 'z': 1.476000000000001}]	-24.6839	-2.4438	14.228
HydrogenAcceptor	0.5	1	{'x': -0.2951496681840624, 'y': 0.11719383417247, 'z': -0.9482364043859494}	[{'x': -0.8451999999999984, 'y': 0.3356000000000003, 'z': -2.7154}]	-17.8468	-4.0006	10.0534
HydrogenAcceptor	0.5	1	{'x': -0.3271149297806393, 'y': -0.1699658357356803, 'z': -0.9295737934114103}	[{'x': -0.9086000000000034, 'y': -0.4720999999999997, 'z': -2.582}]	-17.8254	-3.1099	10.004
HydrogenAcceptor	0.5	1	{'x': -0.9347183943759454, 'y': -0.3301662086134577, 'z': 0.1314982809966327}	[{'x': -3.684899999999999, 'y': -1.3016, 'z': 0.5184000000000015}]	-22.4021	5.6906	15.4226
HydrogenAcceptor	0.5	1	{'x': -0.0556158494178929, 'y': 0.4884946847716637, 'z': 0.870792639061309}	[{'x': -0.2164999999999999, 'y': 1.9016, 'z': 3.389799999999999}]	-15.7325	1.5444	10.3262
HydrogenAcceptor	0.5	1	{'x': -0.1707450222454255, 'y': 0.4855410509904521, 'z': 0.8573774111682066}	[{'x': -0.6357999999999997, 'y': 1.808, 'z': 3.192600000000001}]	-14.9372	1.981	9.9354
HydrogenAcceptor	0.5	1	{'x': 0.7746102387908028, 'y': 0.6314634381961807, 'z': 0.03511273532372139}	[{'x': 2.327399999999999, 'y': 1.8973, 'z': 0.1054999999999993}]	-18.2764	1.5487	13.6105
HydrogenAcceptor	0.5	1	{'x': 0.9458996021416584, 'y': 0.2326133801025916, 'z': 0.2261967242589949}	[{'x': 2.4618, 'y': 0.6053999999999999, 'z': 0.5886999999999993}]	-18.3838	-3.4164	11.8823
HydrogenAcceptor	0.5	1	{'x': 0.3496587171137022, 'y': 0.3780989547530818, 'z': -0.8571930715778253}	[{'x': 1.298300000000001, 'y': 1.4039, 'z': -3.1828}]	-24.0893	-1.1619	11.0388
HydrogenAcceptor	0.5	1	{'x': 0.3399726257693285, 'y': -0.7568655579214828, 'z': 0.5581873708350187}	[{'x': 1.3034, 'y': -2.9017, 'z': 2.140000000000001}]	-17.7114	0.1637	10.325
HydrogenAcceptor	0.5	1	{'x': 0.3257657333742631, 'y': -0.788443503980804, 'z': -0.5217600291222014}	[{'x': 1.1816, 'y': -2.8598, 'z': -1.8925}]	-15.6306	1.3848	10.0315
HydrogenAcceptor	0.5	1	{'x': -0.3349846858214597, 'y': 0.04612107993193997, 'z': -0.9410941006355366}	[{'x': -0.897000000000002, 'y': 0.1234999999999999, 'z': -2.52}]	-17.909	-3.6795	9.822
HydrogenDonor	0.5	1	{'x': 0.9064166762265353, 'y': 0.274643853065729, 'z': -0.3209042895189314}	[{'x': 2.266999999999999, 'y': 0.6869000000000005, 'z': -0.8026}]	-19.675	5.3621	14.8166
HydrogenDonor	0.5	1	{'x': -0.9528678176547394, 'y': -0.1368595227030688, 'z': 0.2707626139691051}	[{'x': -2.868499999999997, 'y': -0.4119999999999999, 'z': 0.8150999999999993}]	-19.8195	1.875	14.6369
HydrogenDonor	0.5	1	{'x': 0.691149183075643, 'y': -0.04960284820148957, 'z': 0.7210078808058697}	[{'x': 1.995299999999999, 'y': -0.1432, 'z': 2.0815}]	-17.9623	-0.3518	12.6245
HydrogenDonor	0.5	1	{'x': 0.8991461543821901, 'y': 0.2981635686389238, 'z': -0.3203664767047581}	[{'x': 2.510800000000003, 'y': 0.8325999999999993, 'z': -0.8946000000000005}]	-19.5298	5.4324	13.9106
HydrogenDonor	0.5	1	{'x': 0.01889551488915105, 'y': 0.1191028613700243, 'z': 0.992702104324629}	[{'x': 0.07420000000000115, 'y': 0.4676999999999998, 'z': 3.898199999999999}]	-20.3622	7.0773	16.3998
HydrogenDonor	0.5	1	{'x': 0.9794455974096854, 'y': -0.08979171306648907, 'z': 0.1806205137280083}	[{'x': 2.927700000000002, 'y': -0.2684000000000006, 'z': 0.5399000000000012}]	-20.3487	5.9774	13.7961
HydrogenDonor	0.5	1	{'x': -0.7551152837950852, 'y': -0.6548750760724248, 'z': 0.03065196434494572}	[{'x': -2.916799999999999, 'y': -2.5296, 'z': 0.1183999999999994}]	-23.0892	-6.8514	9.8956
HydrogenDonor	0.5	1	{'x': 0.4063982856365577, 'y': -0.4719530226827522, 'z': -0.7823686968509671}	[{'x': 1.582700000000003, 'y': -1.838, 'z': -3.0469}]	-17.8637	-4.241	10.3399
HydrogenDonor	0.5	1	{'x': 0.6546790333284829, 'y': 0.06846815763828036, 'z': -0.7527997573788816}	[{'x': 2.057699999999999, 'y': 0.2151999999999998, 'z': -2.3661}]	-16.5507	2.4018	8.2171
HydrogenDonor	0.5	1	{'x': -0.1676186584395778, 'y': -0.09789344132065808, 'z': 0.9809795408107729}	[{'x': -0.6146999999999991, 'y': -0.359, 'z': 3.5975}]	-18.9633	-4.489	12.1805
HydrogenDonor	0.5	1	{'x': -0.9553578087670083, 'y': -0.1420080759579314, 'z': 0.2590852438689375}	[{'x': -2.824200000000001, 'y': -0.4198, 'z': 0.765900000000002}]	-20.0348	1.6398	15.4211
HydrogenDonor	0.5	1	{'x': 0.7378987375213751, 'y': -0.05844061746034653, 'z': 0.6723764922981873}	[{'x': 2.1465, 'y': -0.17, 'z': 1.955900000000002}]	-18.2095	-0.597	13.1901
HydrogenDonor	0.5	1	{'x': 0.6180623238503447, 'y': 0.03209305029477091, 'z': -0.7854737423743003}	[{'x': 2.108799999999999, 'y': 0.1095000000000002, 'z': -2.68}]	-17.1118	2.8495	8.859
HydrogenDonor	0.5	1	{'x': 0.7748020472515225, 'y': 0.5701167458515451, 'z': -0.2732191129377557}	[{'x': 2.198900000000002, 'y': 1.618, 'z': -0.7754000000000012}]	-19.2099	4.092	15.4594
HydrogenDonor	0.5	1	{'x': 0.5706095720856149, 'y': 0.6226541364809005, 'z': 0.5354498506559652}	[{'x': 1.395699999999998, 'y': 1.523, 'z': 1.309699999999999}]	-23.6547	2.134	14.3873
HydrogenDonor	0.5	1	{'x': 0.2569291905356494, 'y': -0.1358204738442082, 'z': 0.9568386436256799}	[{'x': 0.805100000000003, 'y': -0.4256000000000002, 'z': 2.9983}]	-19.0101	-3.7424	12.1297
HydrogenDonor	0.5	1	{'x': 0.3430681530749914, 'y': 0.1770541734887192, 'z': -0.9224727974287049}	[{'x': 1.168400000000002, 'y': 0.6030000000000001, 'z': -3.1417}]	-17.7434	-1.366	9.9277
HydrogenDonor	0.5	1	{'x': -0.4180090982066436, 'y': -0.8093018869242329, 'z': -0.4126728118465582}	[{'x': -1.198500000000003, 'y': -2.320399999999999, 'z': -1.183200000000001}]	-23.1775	-5.4816	14.5042
HydrogenDonor	0.5	1	{'x': 0.8932651087676785, 'y': -0.03585777920370415, 'z': -0.448097829864022}	[{'x': 3.230999999999998, 'y': -0.1297000000000001, 'z': -1.620800000000001}]	-18.252	2.9537	8.0508
HydrogenDonor	0.5	1	{'x': 0.1337567107399788, 'y': -0.9418042164751127, 'z': -0.3084055125345864}	[{'x': 0.4055999999999997, 'y': -2.8559, 'z': -0.9352}]	-20.4386	-5.1691	10.3032
HydrogenDonor	0.5	1	{'x': -0.9663326752981073, 'y': -0.07191202021906802, 'z': 0.2470421462002285}	[{'x': -2.8367, 'y': -0.2110999999999998, 'z': 0.725200000000001}]	-19.9153	1.6981	14.7618
HydrogenDonor	0.5	1	{'x': 0.8563925608358012, 'y': 0.4406780317863818, 'z': -0.2690625467172628}	[{'x': 2.490600000000001, 'y': 1.2816, 'z': -0.7825000000000006}]	-19.9666	4.6304	15.2415
HydrogenDonor	0.5	1	{'x': 0.7132392217702344, 'y': 0.07479041817960574, 'z': -0.6969190812979008}	[{'x': 2.324999999999999, 'y': 0.2438000000000002, 'z': -2.271800000000001}]	-16.703	2.5972	8.5898
HydrogenDonor	0.5	1	{'x': 0.6554862434085581, 'y': -0.01782187809759267, 'z': 0.7549967982469935}	[{'x': 2.1553, 'y': -0.05859999999999999, 'z': 2.4825}]	-18.3333	-0.9094	12.6125
HydrogenDonor	0.5	1	{'x': 0.6220643962489261, 'y': 0.0195527001090775, 'z': -0.7827219038955685}	[{'x': 2.026600000000002, 'y': 0.06369999999999987, 'z': -2.549999999999999}]	-17.0146	2.6923	8.665
HydrogenDonor	0.5	1	{'x': -0.3991775332867482, 'y': -0.577553573404264, 'z': 0.7121019356574398}	[{'x': -1.2241, 'y': -1.7711, 'z': 2.1837}]	-24.8319	-7.5729	7.9773
HydrogenDonor	0.5	1	{'x': 0.4634094059428021, 'y': -0.6295692119765531, 'z': 0.6236139268930427}	[{'x': 1.2606, 'y': -1.7126, 'z': 1.696400000000001}]	-21.2936	-6.3994	7.7316
HydrogenDonor	0.5	1	{'x': 0.7987887117635907, 'y': -0.2618749430569003, 'z': -0.5416254316019593}	[{'x': 2.2209, 'y': -0.7280999999999995, 'z': -1.5059}]	-19.5659	6.2471	16.2559
HydrogenDonor	0.5	1	{'x': -0.9831835960496929, 'y': 0.06192658642617178, 'z': 0.1717996343197389}	[{'x': -3.846900000000002, 'y': 0.2422999999999997, 'z': 0.6722000000000001}]	-21.4611	2.4047	15.5898
HydrogenDonor	0.5	1	{'x': -0.6647952550925499, 'y': -0.4011224795743611, 'z': -0.6301968146432891}	[{'x': -2.605499999999999, 'y': -1.5721, 'z': -2.469900000000001}]	-18.5805	0.1551	11.6339
HydrogenDonor	0.5	1	{'x': 0.7841561364363054, 'y': -0.1246460575602593, 'z': 0.6079165354092374}	[{'x': 2.386199999999999, 'y': -0.3793, 'z': 1.8499}]	-18.4282	-0.4677	13.0671
HydrogenDonor	0.5	1	{'x': 0.8702194434529072, 'y': 0.3887736231989831, 'z': -0.3026106246337816}	[{'x': 2.593600000000002, 'y': 1.1587, 'z': -0.9018999999999995}]	-19.5206	5.0403	15.2129
HydrogenDonor	0.5	1	{'x': 0.6444450396124473, 'y': -0.1390899755119948, 'z': -0.751893988292887}	[{'x': 2.073399999999999, 'y': -0.4474999999999998, 'z': -2.4191}]	-19.0004	6.6465	16.7301
HydrogenDonor	0.5	1	{'x': -0.4758051657356954, 'y': 0.409873117524354, 'z': -0.7782117139892551}	[{'x': -1.782499999999999, 'y': 1.5355, 'z': -2.9154}]	-19.5825	-4.1435	10.7014
HydrogenDonor	0.5	1	{'x': 0.1386157169075761, 'y': -0.2443983207628647, 'z': 0.9597161787916731}	[{'x': 0.3559000000000019, 'y': -0.6275, 'z': 2.4641}]	-18.6859	-3.1685	12.8409
HydrogenDonor	0.5	1	{'x': 0.1600088677148598, 'y': -0.05407884919407663, 'z': 0.9856331164903362}	[{'x': 0.416599999999999, 'y': -0.1408, 'z': 2.566199999999998}]	-18.8616	-3.9312	13.0828
HydrogenDonor	0.5	1	{'x': -0.1037322892477568, 'y': -0.9463191315559122, 'z': -0.306136756072648}	[{'x': -0.3977000000000004, 'y': -3.6281, 'z': -1.1737}]	-19.7723	-4.6989	10.6267
HydrogenDonor	0.5	1	{'x': -0.5884460982511058, 'y': -0.04497407575537834, 'z': -0.8072846598090412}	[{'x': -2.224299999999999, 'y': -0.17, 'z': -3.051500000000001}]	-19.1357	0.874	11.7125
HydrogenDonor	0.5	1	{'x': 0.07383741921581839, 'y': -0.7847814859640324, 'z': 0.615358476671633}	[{'x': 0.2637999999999998, 'y': -2.8038, 'z': 2.198499999999999}]	-18.7088	-1.2682	13.4505
HydrogenDonor	0.5	1	{'x': 0.5890965180097573, 'y': -0.0995608108816365, 'z': -0.8019058157947047}	[{'x': 1.9023, 'y': -0.3215000000000003, 'z': -2.589500000000001}]	-19.3783	6.2335	17.0485
HydrogenDonor	0.5	1	{'x': 0.9700039843059918, 'y': 0.2335367623188792, 'z': 0.06747481808880212}	[{'x': 2.494199999999999, 'y': 0.6005000000000003, 'z': 0.1735000000000007}]	-19.8452	5.2035	13.9325
HydrogenDonor	0.5	1	{'x': 0.1736143313735591, 'y': -0.948201348270977, 'z': -0.2660305754585612}	[{'x': 0.5199999999999996, 'y': -2.84, 'z': -0.7967999999999993}]	-20.553	-5.272	10.2248
HydrogenDonor	0.5	1	{'x': 0.3024821655790724, 'y': -0.5109748049856094, 'z': 0.8046174794127413}	[{'x': 0.8109999999999999, 'y': -1.37, 'z': 2.157300000000001}]	-19.104	-3.042	13.1397
HydrogenDonor	0.5	1	{'x': 0.5853802056551165, 'y': 0.09769884333861559, 'z': -0.8048508873309825}	[{'x': 1.872400000000001, 'y': 0.3125, 'z': -2.574400000000001}]	-16.9724	2.5495	8.9534
HydrogenDonor	0.5	1	{'x': 0.732178147627754, 'y': 0.6473177625075113, 'z': -0.2118841062436252}	[{'x': 1.9206, 'y': 1.698, 'z': -0.5558000000000014}]	-19.3996	3.986	14.9448
HydrogenDonor	0.5	1	{'x': 0.4801301383485451, 'y': -0.2762444202586213, 'z': 0.8325647545538936}	[{'x': 1.5288, 'y': -0.8796000000000004, 'z': 2.651}]	-19.5718	-3.2224	12.614
HydrogenDonor	0.5	1	{'x': 0.2025592706826809, 'y': -0.1316363870852233, 'z': 0.9703821945273161}	[{'x': 0.7836999999999996, 'y': -0.5093000000000005, 'z': 3.7544}]	-18.8267	-3.5927	11.5106
HydrogenDonor	0.5	1	{'x': 0.6888835371238718, 'y': -0.1580442125921669, 'z': -0.7074330350964853}	[{'x': 2.2134, 'y': -0.5078, 'z': -2.273}]	-23.4774	0.6138	10.898
HydrogenDonor	0.5	1	{'x': 0.877453196852734, 'y': 0.388017616587703, 'z': -0.2819897454704967}	[{'x': 2.569600000000001, 'y': 1.1363, 'z': -0.825800000000001}]	-20.1536	4.7517	14.8048
HydrogenDonor	0.5	1	{'x': 0.144855137372497, 'y': 0.1128010014332532, 'z': 0.9830019955485595}	[{'x': 0.5685000000000002, 'y': 0.4427000000000003, 'z': 3.857900000000001}]	-21.1595	7.1873	17.3041
HydrogenDonor	0.5	1	{'x': 0.08555787266104455, 'y': -0.7797421188280256, 'z': 0.6202274409854001}	[{'x': 0.3186, 'y': -2.9036, 'z': 2.3096}]	-18.7066	-1.0624	13.3534
HydrogenDonor	0.5	1	{'x': 0.2012325132574605, 'y': -0.02366044886511248, 'z': 0.9792577080460421}	[{'x': 0.5085999999999977, 'y': -0.05980000000000008, 'z': 2.475}]	-18.8966	-3.9062	13.188
HydrogenDonor	0.5	1	{'x': 0.7079361529053452, 'y': -0.02882208423838528, 'z': 0.7056880974408843}	[{'x': 2.109900000000001, 'y': -0.08589999999999998, 'z': 2.103200000000001}]	-18.0069	-0.6561	12.7938
HydrogenDonor	0.5	1	{'x': 0.8121539325222057, 'y': -0.2267210021268397, 'z': 0.5375905291979373}	[{'x': 3.062399999999998, 'y': -0.8549, 'z': 2.027099999999999}]	-19.0264	-0.3561	13.1499
HydrogenDonor	0.5	1	{'x': 0.9762714788325638, 'y': 0.2136800851389401, 'z': 0.03514001754544348}	[{'x': 2.578199999999999, 'y': 0.5642999999999994, 'z': 0.09280000000000044}]	-19.9192	5.2247	14.0542
HydrogenDonor	0.5	1	{'x': 0.6974816304846909, 'y': -0.05752649613396925, 'z': 0.7142899112958027}	[{'x': 2.249099999999999, 'y': -0.1855, 'z': 2.3033}]	-18.4321	-0.9595	12.6987
HydrogenDonor	0.5	1	{'x': 0.6201480180809964, 'y': 0.01973454939658738, 'z': -0.7842365607585033}	[{'x': 1.976600000000001, 'y': 0.06289999999999996, 'z': -2.4996}]	-16.9586	2.5861	8.6296
HydrogenDonor	0.5	1	{'x': 0.09108710011005484, 'y': -0.7669856261479411, 'z': 0.6351662691579201}	[{'x': 0.3615999999999993, 'y': -3.0448, 'z': 2.521500000000001}]	-18.5806	-1.0342	13.1985
HydrogenDonor	0.5	1	{'x': 0.8716227881478733, 'y': 0.412662932593877, 'z': -0.2645430385482652}	[{'x': 2.304399999999998, 'y': 1.090999999999999, 'z': -0.6993999999999989}]	-19.5994	4.932	15.0804
HydrogenDonor	0.5	1	{'x': 0.4979390405684925, 'y': -0.1125775222154857, 'z': -0.859873835727981}	[{'x': 1.540999999999997, 'y': -0.3484000000000007, 'z': -2.661100000000001}]	-18.836	6.3714	17.0421
HydrogenDonor	0.5	1	{'x': 0.9474702783147348, 'y': 0.2911808832781448, 'z': 0.1323395818474505}	[{'x': 2.802900000000001, 'y': 0.8613999999999997, 'z': 0.3915000000000006}]	-20.1139	5.1146	13.9215
HydrogenDonor	0.5	1	{'x': 0.7323931309468518, 'y': -0.1058144738812477, 'z': 0.6726095441332233}	[{'x': 2.0716, 'y': -0.2993, 'z': 1.9025}]	-18.2566	-0.5557	13.1115
HydrogenDonor	0.5	1	{'x': 0.1785867575739306, 'y': -0.1466821344182261, 'z': 0.9729291451394309}	[{'x': 0.4964999999999975, 'y': -0.4077999999999999, 'z': 2.7049}]	-18.7155	-3.6712	13.0151
HydrogenDonor	0.5	1	{'x': 0.6419862806506901, 'y': 0.5709443897934674, 'z': 0.5117383308094663}	[{'x': 2.386600000000001, 'y': 2.1225, 'z': 1.9024}]	-21.8656	3.3015	8.4466
HydrogenDonor	0.5	1	{'x': 0.5363237405701505, 'y': -0.5241532458392612, 'z': -0.6615286994356397}	[{'x': 2.0227, 'y': -1.9768, 'z': -2.4949}]	-18.8277	1.0418	8.7499
HydrogenDonor	0.5	1	{'x': -0.8007592831970298, 'y': 0.437380364860065, 'z': 0.4092468531444749}	[{'x': -2.718200000000003, 'y': 1.4847, 'z': 1.389199999999999}]	-22.3268	1.5323	14.9528
HydrogenDonor	0.5	1	{'x': 0.5715793493131617, 'y': 0.0107280426236113, 'z': -0.8204766642264779}	[{'x': 1.699599999999998, 'y': 0.03189999999999982, 'z': -2.4397}]	-16.8616	2.5181	8.8237
HydrogenDonor	0.5	1	{'x': 0.5260260342794687, 'y': 0.4396697259044156, 'z': -0.7280021589139356}	[{'x': 1.9072, 'y': 1.5941, 'z': -2.6395}]	-23.2992	-1.8701	11.4645
HydrogenDonor	0.5	1	{'x': 0.1938928179075991, 'y': -0.9778966005307189, 'z': 0.07825480071097192}	[{'x': 0.7058999999999997, 'y': -3.5602, 'z': 0.2849000000000004}]	-19.1309	-0.7578	14.8721
HydrogenDonor	0.5	1	{'x': 0.7857456986309085, 'y': 0.6124220270230487, 'z': -0.0868502037994466}	[{'x': 3.128499999999999, 'y': 2.4384, 'z': -0.3458000000000006}]	-20.9915	3.2806	8.9978
HydrogenDonor	0.5	1	{'x': 0.9337883106637375, 'y': -0.2069378707751853, 'z': 0.2919179824998729}	[{'x': 2.7273, 'y': -0.6043999999999999, 'z': 0.8526000000000007}]	-15.8933	1.1924	10.4894
HydrogenDonor	0.5	1	{'x': 0.9928020903253454, 'y': -0.1030616060905325, 'z': 0.06101077606181589}	[{'x': 2.811900000000001, 'y': -0.2919, 'z': 0.1728000000000005}]	-20.2969	6.0129	14.2942
HydrogenDonor	0.5	1	{'x': -0.7347309264950047, 'y': -0.1123355420393815, 'z': -0.6689926693518475}	[{'x': -2.809799999999999, 'y': -0.4296, 'z': -2.558400000000001}]	-18.7702	0.2036	11.8164
HydrogenDonor	0.5	1	{'x': -0.9779507477707141, 'y': -0.06993175506018308, 'z': 0.1967787706255517}	[{'x': -2.682199999999998, 'y': -0.1918, 'z': 0.5396999999999998}]	-20.0668	1.7358	14.4853
HydrogenDonor	0.5	1	{'x': 0.6966675119837122, 'y': -0.07914426886250073, 'z': 0.713015120774198}	[{'x': 2.041300000000001, 'y': -0.2319, 'z': 2.0892}]	-18.0043	-0.5621	12.6948
HydrogenDonor	0.5	1	{'x': 0.7349117821882112, 'y': 0.05135959501734626, 'z': -0.6762151021683865}	[{'x': 2.504100000000001, 'y': 0.1749999999999998, 'z': -2.3041}]	-16.6581	2.619	8.5321
HydrogenDonor	0.5	1	{'x': 0.8819139135916142, 'y': 0.3941204344828399, 'z': -0.2586444125369436}	[{'x': 2.8734, 'y': 1.2841, 'z': -0.8427000000000007}]	-20.4034	4.6959	14.8917
HydrogenDonor	0.5	1	{'x': 0.1556032104337521, 'y': 0.09925503737256916, 'z': 0.9828204711232257}	[{'x': 0.6204999999999998, 'y': 0.3958000000000004, 'z': 3.9192}]	-21.1525	7.2252	17.2818
HydrogenDonor	0.5	1	{'x': 0.1072042785609469, 'y': -0.7838936174217005, 'z': 0.6115701425214832}	[{'x': 0.4090999999999987, 'y': -2.9914, 'z': 2.3338}]	-18.7641	-0.9716	13.3432
HydrogenDonor	0.5	1	{'x': 0.1928930338585272, 'y': -0.2601447056031065, 'z': 0.946106235914089}	[{'x': 0.6986999999999988, 'y': -0.9422999999999999, 'z': 3.427}]	-19.1347	-2.9417	11.775
HydrogenDonor	0.5	1	{'x': 0.6718079465910606, 'y': -0.4989787604273495, 'z': 0.5474434030468249}	[{'x': 2.076500000000003, 'y': -1.5423, 'z': 1.6921}]	-20.4095	-2.4077	14.0649
HydrogenDonor	0.5	1	{'x': 0.4190741982783735, 'y': -0.8784227578668168, 'z': 0.2296742797942217}	[{'x': 1.4422, 'y': -3.023, 'z': 0.7904}]	-18.9822	-0.733	14.9886
HydrogenDonor	0.5	1	{'x': 0.07197316503405515, 'y': -0.9282715084971286, 'z': -0.364872402392187}	[{'x': 0.2486999999999995, 'y': -3.207600000000001, 'z': -1.2608}]	-20.4617	-5.2974	10.5258
HydrogenDonor	0.5	1	{'x': 0.2845350794392993, 'y': -0.8780590694597731, 'z': -0.3847753358882416}	[{'x': 0.9738999999999969, 'y': -3.0054, 'z': -1.317}]	-21.0769	-5.0886	10.546
HydrogenDonor	0.5	1	{'x': -0.1593697086545971, 'y': -0.9783678535476872, 'z': -0.1319001103405163}	[{'x': -0.6231000000000009, 'y': -3.8252, 'z': -0.5157000000000007}]	-23.8899	-4.0968	14.1987
HydrogenDonor	0.5	1	{'x': 0.3438243271736089, 'y': -0.709953363540873, 'z': 0.6146145569709653}	[{'x': 0.9326000000000008, 'y': -1.9257, 'z': 1.667099999999998}]	-22.2026	-4.8573	15.5379
HydrogenDonor	0.5	1	{'x': 0.9056149359624796, 'y': 0.4070223931449627, 'z': -0.1191400824249393}	[{'x': 2.2895, 'y': 1.029000000000001, 'z': -0.3011999999999997}]	-19.6475	5.02	14.6052
HydrogenDonor	0.5	1	{'x': 0.7034571447912896, 'y': -0.1253757754624586, 'z': 0.6995919956440853}	[{'x': 2.329599999999999, 'y': -0.4151999999999999, 'z': 2.316800000000001}]	-18.3746	-0.5278	12.5122
HydrogenDonor	0.5	1	{'x': 0.5277091281747307, 'y': -0.05450340951156925, 'z': -0.8476747338411591}	[{'x': 1.690500000000002, 'y': -0.1745999999999999, 'z': -2.7155}]	-16.8255	2.9656	8.9415
HydrogenDonor	0.5	1	{'x': 0.6875304343270747, 'y': -0.1108126519630174, 'z': 0.7176506518069548}	[{'x': 2.403600000000001, 'y': -0.3874000000000001, 'z': 2.508899999999999}]	-18.3656	-0.6626	12.4251
HydrogenDonor	0.5	1	{'x': 0.256865650496125, 'y': 0.5367983450516537, 'z': -0.803658866898766}	[{'x': 1.010000000000002, 'y': 2.1107, 'z': -3.16}]	-17.734	-3.0647	9.891
HydrogenDonor	0.5	1	{'x': 0.8074871003098401, 'y': 0.4513220130293042, 'z': -0.3798328887660767}	[{'x': 1.828699999999998, 'y': 1.0221, 'z': -0.860199999999999}]	-19.2247	4.4749	15.3022
HydrogenDonor	0.5	1	{'x': 0.6940398514274916, 'y': 0.08297147604878757, 'z': -0.7151394401043694}	[{'x': 2.286100000000001, 'y': 0.2732999999999999, 'z': -2.355600000000001}]	-16.6431	2.4577	8.3686
HydrogenDonor	0.5	1	{'x': 0.5307339121606555, 'y': 0.1258746741949758, 'z': -0.8381390581991477}	[{'x': 1.880500000000001, 'y': 0.4459999999999997, 'z': -2.9697}]	-16.9385	2.369	8.6587
HydrogenDonor	0.5	1	{'x': 0.01753713597347119, 'y': -0.2234843944871988, 'z': 0.9745497289941331}	[{'x': 0.05380000000000251, 'y': -0.6856000000000004, 'z': 2.989699999999999}]	-18.3838	-3.4164	11.8823
HydrogenDonor	0.5	1	{'x': -0.9936311659560181, 'y': -0.0931251041072417, 'z': -0.06344147717305834}	[{'x': -2.902200000000001, 'y': -0.272, 'z': -0.1852999999999998}]	-20.2378	1.502	14.5533
HydrogenDonor	0.5	1	{'x': -0.0697769183729785, 'y': -0.8495614473892028, 'z': 0.5228542136889913}	[{'x': -0.2730999999999995, 'y': -3.3251, 'z': 2.0464}]	-18.1569	-0.8509	12.7996
HydrogenDonor	0.5	1	{'x': 0.6585173268731798, 'y': 0.06577835210710034, 'z': -0.7496853597355868}	[{'x': 2.243499999999999, 'y': 0.2241, 'z': -2.5541}]	-16.8375	2.5379	8.7301
HydrogenDonor	0.5	1	{'x': -0.990549537393998, 'y': -0.06505496544234503, 'z': 0.1207454572223385}	[{'x': -2.993500000000001, 'y': -0.1965999999999999, 'z': 0.3649000000000004}]	-19.8725	1.7526	14.6801
HydrogenDonor	0.5	1	{'x': 0.6950479320472185, 'y': 0.003120000475644989, 'z': 0.7189566313442816}	[{'x': 2.049499999999998, 'y': 0.009199999999999986, 'z': 2.120000000000001}]	-17.9715	-0.7182	12.712
HydrogenDonor	0.5	1	{'x': 0.684801346957717, 'y': 0.0532242678281873, 'z': -0.7267835252116339}	[{'x': 2.3391, 'y': 0.1818, 'z': -2.482500000000001}]	-16.6951	2.6412	8.6125
HydrogenDonor	0.5	1	{'x': 0.6958628974852571, 'y': 0.06138010262862041, 'z': -0.7155468614316762}	[{'x': 2.301400000000001, 'y': 0.2029999999999998, 'z': -2.366499999999999}]	-16.6004	2.575	8.5405
HydrogenDonor	0.5	1	{'x': 0.6907934359454615, 'y': 0.0034069969307787, 'z': 0.723044135047493}	[{'x': 2.0884, 'y': 0.01029999999999998, 'z': 2.1859}]	-18.0274	-0.7933	12.6131
HydrogenDonor	0.5	1	{'x': -0.9716684508883634, 'y': -0.02351414511325414, 'z': 0.2351754802861065}	[{'x': -2.855399999999999, 'y': -0.06909999999999994, 'z': 0.6911000000000005}]	-19.9316	1.7691	14.4949
HydrogenDonor	0.5	1	{'x': -0.01418929812917532, 'y': -0.1988178960085586, 'z': 0.9799337263536403}	[{'x': -0.04230000000000089, 'y': -0.5926999999999998, 'z': 2.9213}]	-18.4177	-3.5663	11.9427
HydrogenDonor	0.5	1	{'x': -0.9502075536204116, 'y': 0.1834085384273562, 'z': 0.2519264040839179}	[{'x': -3.604300000000002, 'y': 0.6957, 'z': 0.9556000000000004}]	-20.0387	0.9413	15.2164
HydrogenDonor	0.5	1	{'x': 0.7519793061932797, 'y': 0.4934369175908656, 'z': -0.4370893860705141}	[{'x': 1.9938, 'y': 1.3083, 'z': -1.158899999999999}]	-19.2358	4.3747	15.5779
HydrogenDonor	0.5	1	{'x': 0.7862774230675093, 'y': -0.07478414114389827, 'z': 0.6133311880278766}	[{'x': 2.4855, 'y': -0.2363999999999999, 'z': 1.938800000000001}]	-18.3875	-0.8126	12.8112
HydrogenDonor	0.5	1	{'x': 0.645869441322469, 'y': 0.1500606651372886, 'z': -0.748554915516795}	[{'x': 1.920900000000001, 'y': 0.4462999999999999, 'z': -2.226299999999999}]	-17.1289	2.1177	8.8173
HydrogenDonor	0.5	1	{'x': -0.02105203688426466, 'y': 0.9726792898990261, 'z': 0.2311964764968313}	[{'x': -0.05600000000000094, 'y': 2.5874, 'z': 0.6150000000000002}]	-22.842	1.2406	15.565
HydrogenDonor	0.5	1	{'x': 0.6434427836860015, 'y': -0.6228873213183794, 'z': -0.4449637839905889}	[{'x': 2.491699999999998, 'y': -2.412100000000001, 'z': -1.723100000000001}]	-27.6547	-9.3799	15.9441
HydrogenDonor	0.5	1	{'x': -0.2125595463689971, 'y': -0.9393785188486642, 'z': 0.269047277579789}	[{'x': -0.8365000000000009, 'y': -3.6968, 'z': 1.058799999999998}]	-20.0105	0.2518	17.3502
HydrogenDonor	0.5	1	{'x': 0.2178145446387788, 'y': 0.9548019451287724, 'z': -0.2022623784150535}	[{'x': 0.7759, 'y': 3.4012, 'z': -0.7204999999999995}]	-16.6099	-4.3992	14.9505
HydrogenDonor	0.5	1	{'x': 0.9142431764339931, 'y': -0.3340700906605447, 'z': 0.2292522385276499}	[{'x': 3.569999999999999, 'y': -1.3045, 'z': 0.8951999999999991}]	-19.447	0.0595	13.9868
HydrogenDonor	0.5	1	{'x': -0.9552181353560917, 'y': -0.1095320604605053, 'z': 0.2748836874354449}	[{'x': -2.674699999999998, 'y': -0.3067, 'z': 0.7697000000000003}]	-19.8943	1.9747	14.7773
HydrogenDonor	0.5	1	{'x': 0.7236556135060823, 'y': -0.09118476624207386, 'z': 0.6841110227488766}	[{'x': 2.088000000000001, 'y': -0.2631000000000001, 'z': 1.973899999999999}]	-18.015	-0.2809	12.8321
HydrogenDonor	0.5	1	{'x': 0.1658014063691414, 'y': -0.4926122709464655, 'z': 0.8543085181355626}	[{'x': 0.432500000000001, 'y': -1.285000000000001, 'z': 2.2285}]	-18.6615	-2.756	12.8215
HydrogenDonor	0.5	1	{'x': -0.08861286442515673, 'y': -0.9010922941808803, 'z': 0.4244766632292131}	[{'x': -0.3032000000000004, 'y': -3.0832, 'z': 1.452399999999999}]	-25.0338	-3.3798	15.3226
HydrogenDonor	0.5	1	{'x': 0.2065252359708334, 'y': 0.000499224259505577, 'z': 0.9784411467647558}	[{'x': 0.5378000000000007, 'y': 0.001300000000000079, 'z': 2.5479}]	-18.8928	-3.9643	13.1291
HydrogenDonor	0.5	1	{'x': 0.7554636547209501, 'y': -0.05521057754025754, 'z': 0.6528602136164651}	[{'x': 2.328899999999999, 'y': -0.1702, 'z': 2.012600000000001}]	-18.2549	-0.6998	13.4444
HydrogenDonor	0.5	1	{'x': 0.5917465443746196, 'y': -0.004316493054347499, 'z': -0.8061125201288021}	[{'x': 1.9878, 'y': -0.01449999999999996, 'z': -2.7079}]	-17.1008	2.8195	8.9929
HydrogenDonor	0.5	1	{'x': 0.484484618144958, 'y': -0.6104265151503019, 'z': -0.6266211968824487}	[{'x': 1.929599999999999, 'y': -2.4312, 'z': -2.495700000000001}]	-16.3646	0.9362	10.6477
HydrogenDonor	0.5	1	{'x': 0.5787152238907316, 'y': 0.04620718671651007, 'z': -0.8142196175067548}	[{'x': 1.7484, 'y': 0.1396000000000002, 'z': -2.459899999999999}]	-16.8704	2.7264	8.8119
HydrogenDonor	0.5	1	{'x': 0.7020058230189684, 'y': -0.1102333063365954, 'z': 0.7035882621402684}	[{'x': 2.3512, 'y': -0.3692, 'z': 2.3565}]	-18.3382	-0.5248	12.4125
HydrogenDonor	0.5	1	{'x': 0.8844663038498909, 'y': 0.2988082037174126, 'z': -0.3583755219672319}	[{'x': 2.366800000000001, 'y': 0.7995999999999999, 'z': -0.9589999999999996}]	-19.6258	5.0754	15.719
HydrogenDonor	0.5	1	{'x': -0.963724297519294, 'y': 0.04582712563971688, 'z': 0.2629360243986067}	[{'x': -2.916799999999999, 'y': 0.1387, 'z': 0.7958000000000016}]	-20.0382	1.4193	15.5072
HydrogenDonor	0.5	1	{'x': 0.4213125486157145, 'y': -0.3234882063877086, 'z': -0.8472609495940401}	[{'x': 1.608600000000003, 'y': -1.2351, 'z': -3.234900000000001}]	-18.0956	-4.4569	10.1699
HydrogenDonor	0.5	1	{'x': 0.5877216850585074, 'y': 0.0725172724306062, 'z': -0.8058067175887862}	[{'x': 1.984, 'y': 0.2448000000000001, 'z': -2.7202}]	-17.282	2.6852	9.2462
HydrogenDonor	0.5	1	{'x': 0.587436823394737, 'y': -0.07663971528168302, 'z': -0.8056328770360871}	[{'x': 1.6035, 'y': -0.2091999999999996, 'z': -2.1991}]	-16.8135	2.7762	8.6311
HydrogenDonor	0.5	1	{'x': 0.1035336051439993, 'y': -0.9534363339380209, 'z': -0.2832665700938133}	[{'x': 0.3015000000000008, 'y': -2.7765, 'z': -0.8248999999999995}]	-20.5405	-5.5845	10.2989
HydrogenDonor	0.5	1	{'x': 0.2897970355325761, 'y': -0.3081223008871944, 'z': 0.9061337240675419}	[{'x': 0.9440999999999988, 'y': -1.0038, 'z': 2.952000000000002}]	-20.2321	-0.1112	19.743
HydrogenDonor	0.5	1	{'x': 0.4066013267613404, 'y': 0.7521839029540689, 'z': -0.5185506120068721}	[{'x': 1.4953, 'y': 2.7662, 'z': -1.907}]	-18.8283	2.9138	16.364
HydrogenDonor	0.5	1	{'x': -0.1409885242682861, 'y': -0.8623070805700835, 'z': 0.4863627605227918}	[{'x': -0.5622000000000007, 'y': -3.438499999999999, 'z': 1.939399999999999}]	-18.2198	-0.6375	13.1186
HydrogenDonor	0.5	1	{'x': 0.6854364097453324, 'y': -0.3467328336172897, 'z': 0.6402759329282599}	[{'x': 2.0915, 'y': -1.058, 'z': 1.9537}]	-15.2135	1.601	9.3363
HydrogenDonor	0.5	1	{'x': 0.4102667321684624, 'y': -0.4901141467556224, 'z': -0.7690704334622541}	[{'x': 1.569700000000001, 'y': -1.8752, 'z': -2.942500000000001}]	-18.0047	-4.1438	10.1895
HydrogenDonor	0.5	1	{'x': 0.7897924313100853, 'y': -0.111348412369683, 'z': 0.6031827637690381}	[{'x': 2.891100000000002, 'y': -0.4076, 'z': 2.207999999999998}]	-18.9751	-0.5504	12.973
HydrogenDonor	0.5	1	{'x': 0.6829016720457475, 'y': -0.1836201686735074, 'z': 0.7070565323744876}	[{'x': 2.5275, 'y': -0.6796, 'z': 2.616900000000001}]	-18.5665	-0.3754	12.2991
HydrogenDonor	0.5	1	{'x': -0.6608497325699968, 'y': 0.01988473934625176, 'z': -0.7502547754618396}	[{'x': -2.5989, 'y': 0.07819999999999994, 'z': -2.9505}]	-18.8931	0.5038	11.8555
HydrogenDonor	0.5	1	{'x': 0.703293589019682, 'y': 0.5672038051846677, 'z': 0.4285533467700936}	[{'x': 2.444399999999998, 'y': 1.9714, 'z': 1.4895}]	-20.0764	3.4186	12.7895
HydrogenDonor	0.5	1	{'x': 0.7030689766738999, 'y': -0.08953159372701501, 'z': 0.7054630449310694}	[{'x': 2.143799999999999, 'y': -0.273, 'z': 2.1511}]	-18.1928	-0.615	13.1559
HydrogenDonor	0.5	1	{'x': -0.3032896615076315, 'y': -0.7746763789111341, 'z': 0.554880067383682}	[{'x': -1.119900000000001, 'y': -2.8605, 'z': 2.0489}]	-20.1341	-1.6205	14.3691
HydrogenDonor	0.5	1	{'x': 0.5645788298074025, 'y': 0.001501779086576024, 'z': -0.8253777859822007}	[{'x': 1.8797, 'y': 0.004999999999999893, 'z': -2.748}]	-17.1387	2.761	9.198
HydrogenDonor	0.5	1	{'x': 0.1778603355880358, 'y': -0.8000894905865572, 'z': 0.5729070675750603}	[{'x': 0.5676000000000023, 'y': -2.5533, 'z': 1.828299999999999}]	-19.1136	-1.6517	13.2147
HydrogenDonor	0.5	1	{'x': 0.6749539724966774, 'y': -0.05402341013675802, 'z': 0.7358794780180721}	[{'x': 2.092699999999999, 'y': -0.1675, 'z': 2.281599999999999}]	-18.0537	-0.8465	12.7984
HydrogenDonor	0.5	1	{'x': -0.9680676311220294, 'y': 0.1307899209779557, 'z': -0.2138669169001184}	[{'x': -3.049500000000002, 'y': 0.4120000000000001, 'z': -0.6737000000000002}]	-19.8325	1.707	14.8407
HydrogenDonor	0.5	1	{'x': 0.7621040297982042, 'y': -0.1201835061336004, 'z': 0.6362023047889503}	[{'x': 2.265699999999999, 'y': -0.3573, 'z': 1.891400000000001}]	-18.2567	-0.5237	13.1086
HydrogenDonor	0.5	1	{'x': 0.7718837987414601, 'y': 0.426970259617014, 'z': -0.4710539232858935}	[{'x': 2.298999999999999, 'y': 1.2717, 'z': -1.403}]	-19.582	4.7733	15.826
HydrogenDonor	0.5	1	{'x': 0.8461769488853825, 'y': 0.4226060474478882, 'z': -0.3246362577339411}	[{'x': 2.280199999999997, 'y': 1.1388, 'z': -0.8747999999999987}]	-19.6012	4.9512	15.2808
HydrogenDonor	0.5	1	{'x': -0.9583473458959512, 'y': 0.1807878573460542, 'z': 0.2211020471420581}	[{'x': -2.679099999999998, 'y': 0.5053999999999998, 'z': 0.6181000000000001}]	-20.1979	1.5686	15.2219
HydrogenDonor	0.5	1	{'x': 0.8516961870982916, 'y': -0.4473285868924036, 'z': 0.2729665551511343}	[{'x': 2.7735, 'y': -1.4567, 'z': 0.8888999999999996}]	-18.6875	0.3787	14.2561
HydrogenDonor	0.5	1	{'x': 0.8756106065598541, 'y': 0.3390223514444247, 'z': -0.3440492855696365}	[{'x': 2.3689, 'y': 0.9171999999999993, 'z': -0.9307999999999996}]	-19.6999	4.5848	15.6168
HydrogenDonor	0.5	1	{'x': 0.5370631248935952, 'y': 0.002935743435727792, 'z': -0.8435369471991172}	[{'x': 1.8111, 'y': 0.00990000000000002, 'z': -2.8446}]	-17.0261	2.8921	9.3416
HydrogenDonor	0.5	1	{'x': 0.6826274524261968, 'y': -0.02777815177076785, 'z': 0.7302384100266986}	[{'x': 2.233800000000002, 'y': -0.09089999999999998, 'z': 2.389600000000002}]	-18.4248	-1.0241	12.8974
HydrogenDonor	0.5	1	{'x': -0.4367634160547018, 'y': -0.869763723188419, 'z': 0.2296710347902985}	[{'x': -1.439200000000003, 'y': -2.866, 'z': 0.7568000000000001}]	-26.7538	2.604	12.9312
HydrogenDonor	0.5	1	{'x': 0.3601237347629131, 'y': -0.05777206975435487, 'z': -0.9311140014072975}	[{'x': 1.182500000000001, 'y': -0.1897000000000002, 'z': -3.057399999999999}]	-18.7805	5.8497	17.2394
HydrogenDonor	0.5	1	{'x': 0.8344996395431288, 'y': 0.3841427270401666, 'z': -0.3950249572679329}	[{'x': 1.9938, 'y': 0.9178000000000006, 'z': -0.9437999999999995}]	-19.3028	4.8542	15.0778
Hydrophobic	1	2			-19.0572	5.6121	18.0302
Hydrophobic	1	6			-21.6772	-3.70068	13.7381
Hydrophobic	1	1			-22.9907	-3.773	16.1093
Hydrophobic	1	4			-21.5244	-0.940825	18.0241
Hydrophobic	1	1			-19.7818	-1.1742	19.2738
Hydrophobic	1	2			-21.4014	-6.3566	11.3418
Hydrophobic	1	6			-21.5905	-1.0845	17.6713
Hydrophobic	1	1			-19.3941	5.5894	17.9491
Hydrophobic	1	2			-18.9189	-3.26555	12.2462
Hydrophobic	1	1			-21.9352	-3.6504	15.978
Hydrophobic	1	3			-20.8578	-4.90693	12.092
Hydrophobic	1	6			-21.0289	-0.28015	14.6483
Hydrophobic	1	2			-22.3388	-3.42195	12.612
Hydrophobic	1	1			-23.3651	-4.4985	15.4213
Hydrophobic	1	2			-18.6346	-3.15825	11.6284
Hydrophobic	1	1			-20.6629	-1.5423	18.7584
Hydrophobic	1	6			-21.7166	-1.58733	18.0853
Hydrophobic	1	1			-21.4795	-1.8845	19.6015
Hydrophobic	1	1			-19.8004	-5.034	11.1024
Hydrophobic	1	6			-20.8339	-1.23305	18.0596
Hydrophobic	1	2			-18.6467	-3.32145	11.6095
Hydrophobic	1	3			-21.4159	-1.0168	17.8217
Hydrophobic	1	1			-19.7465	0.2046	14.8762
Hydrophobic	1	1			-23.53	-4.5203	14.9961
Hydrophobic	1	6			-21.0548	-4.3948	11.3898
Hydrophobic	1	1			-19.8342	-1.2242	18.9907
Hydrophobic	1	1			-18.8702	-1.0599	17.2276
Hydrophobic	1	2			-21.2182	-3.2405	13.5137
Hydrophobic	1	6			-21.4428	-3.61705	13.5722
Hydrophobic	1	1			-19.4227	-1.136	19.094
Hydrophobic	1	3			-20.6836	-4.44153	10.9494
Hydrophobic	1	1			-17.6219	-3.8876	12.0382
Hydrophobic	1	1			-19.6944	-1.2196	19.3414
Hydrophobic	1	3			-19.4074	6.25463	17.9087
Hydrophobic	1	6			-21.5268	-4.10143	13.6456
Hydrophobic	1	6			-20.3908	-0.781417	17.8415
Hydrophobic	1	1			-18.0509	5.5576	18.2682
Hydrophobic	1	6			-20.9207	-1.2329	17.9735
Hydrophobic	1	1			-22.8584	-3.5078	16.0763
Hydrophobic	1	1			-22.2209	-2.8882	15.3448
Hydrophobic	1	6			-20.4818	-0.86145	17.9138
Hydrophobic	1	1			-18.8214	-3.9856	14.1692
Hydrophobic	1	6			-21.7169	8.00488	17.8922
Hydrophobic	1	6			-21.7999	-4.70147	14.0346
Hydrophobic	1	2			-18.9738	5.85455	17.616
Hydrophobic	1	3			-21.5577	-4.7296	13.965
Hydrophobic	1	5			-19.947	-4.23306	11.4254
Hydrophobic	1	4			-21.2157	-0.920825	18.0312
Hydrophobic	1	5			-19.7854	-4.07892	11.2722
Hydrophobic	1	4			-19.6437	7.03865	18.7007
Hydrophobic	1	6			-19.8702	-3.5884	12.0505
Hydrophobic	1	1			-22.3876	-2.483	18.3396
Hydrophobic	1	1			-20.3155	-4.6984	10.0194
Hydrophobic	1	4			-19.0777	7.62505	18.2832
Hydrophobic	1	6			-21.0754	-1.31105	18.2788
Hydrophobic	1	2			-18.7199	-3.4071	11.5194

## Sheet: B) Coordinates_consensus
Type	Cluster	Coordinates			Characteristics
		X	Y	Z	Radius	Weight	Balance
HA	1	-19.0918	-3.77616	12.9724	2.15477	10	0.00410718
	2	-17.9057	-3.57836	10.1177	1.2453	83	0.411826
	3	-19.2004	-1.87386	10.7162	1.34605	29	0.0301193
	4	-15.5436	1.49593	10.1793	1.27785	65	0.254841
	5	-18.3501	0.205098	12.0848	1.3481	14	0.00606298
	6	-20.892	2.6333	7.8769	1.05547	2	0.000130387
	7	-18.466	2.22377	13.6464	0.583202	67	0.283526
	8	-18.6928	3.4665	15.7942	0.5	1	0.000130387
	9	-26.694	2.46025	11.7191	0.563122	2	0.000130387
	10	-21.6114	4.95702	16.5907	0.983395	7	0.00215138
	11	-20.5692	0.600286	17.9268	1.24104	5	0.000456353
	12	-23.0029	-6.80279	9.70457	2.29712	10	0.00378121
	13	-23.6513	-1.78931	9.27869	0.95962	5	0.000847513
	14	-24.061	-4.11583	13.8611	0.951825	6	0.00078232
	15	-24.3198	8.60455	19.5006	0.5	2	0.000260773
	16	-23.0058	6.2594	16.5086	2.4124	3	0.000456353
	17	-28.2869	-10.7157	16.2411	1.46653	2	0.000130387
	18	-28.4321	-7.52003	14.3295	1.29137	3	0.00019558
	19	-13.3664	-4.7036	28.3757	0.5	1	6.51933e-05
HD	1	-22.1914	-6.6254	8.8136	0.712012	2	0.000879507
	2	-24.8319	-7.5729	7.9773	0.5	1	0.000439754
	3	-27.6547	-9.3799	15.9441	0.5	1	0.000439754
	4	-19.6201	6.53211	16.8299	0.870737	8	0.0180299
	5	-19.7033	4.89063	14.9391	0.852054	22	0.164028
	6	-22.3328	1.35199	15.3894	1.61618	4	0.00307828
	7	-20.0026	1.66312	14.8885	1.36866	15	0.0650836
	8	-23.5759	-4.45388	14.8909	0.930775	4	0.00175901
	9	-20.2321	-0.1112	19.743	0.5	1	0.000439754
	10	-26.7538	2.604	12.9312	0.5	1	0.000439754
	11	-19.8482	-4.8913	10.4091	1.04474	10	0.0246262
	12	-16.6099	-4.3992	14.9505	0.5	1	0.000439754
	13	-23.3883	-0.62815	11.1813	0.638477	2	0.000879507
	14	-17.7359	-2.72496	9.89834	0.679649	2	0.00219877
	15	-18.8599	-3.51339	12.5407	0.522545	14	0.0760774
	16	-20.2443	-1.93538	14.2474	0.5	2	0.00219877
	17	-18.4056	-0.654772	12.8926	1.08765	38	0.435796
	18	-21.4286	3.29105	8.7222	0.5	2	0.00175901
	19	-16.5395	1.0819	10.2523	1.36882	3	0.00263852
	20	-16.901	2.6257	8.76426	1.02771	23	0.198769
Hyd	1	-19.0309	5.80154	17.9401	1	5	0.0714286
	2	-19.6973	7.428	18.4063	1.08117	3	0.02
	3	-20.3877	-0.037775	14.7623	1	2	0.0114286
	4	-19.9027	-1.26945	19.1878	1	5	0.08
	5	-21.0546	-1.17195	18.0669	1.17138	13	0.377143
	6	-21.5696	-3.91398	13.6068	1.40301	8	0.12
	7	-22.8043	-3.76486	15.7308	1	6	0.0742857
	8	-18.7899	-3.42581	11.826	1	6	0.111429
	9	-20.3046	-4.531	11.222	1.06656	8	0.134286
