# Supplementary material for: Consensus Pharmacophore Strategy For Identifying Novel SARS-Cov-2 Mpro Inhibitors from Large Chemical Libraries
Source: J Chem Inf Model. 2024 Mar 12;64(6):1984–95. doi: 10.1021/acs.jcim.3c01439 (PMC10966741; doi:10.1021/acs.jcim.3c01439)
Supplement: Supplementary file 4 — ci3c01439_si_004.xlsx [file ci3c01439_si_004.xlsx]

## Sheet: A) Submodels
Descriptors		Submodels
Type	ID	1	2	3	4	5	6	7	8	9
HA	1		⚫️		⚫️			⚫️	⚫️
	2	⚫️	⚫️		⚫️		⚫️			⚫️
	3					⚫️
	4	⚫️	⚫️	⚫️			⚫️		⚫️
	5					⚫️		⚫️
	6
	7	⚫️		⚫️	⚫️		⚫️	⚫️	⚫️	⚫️
	8
	9
	10
	11
	12
	13
	14
	15
	16						⚫️
	17
	18
	19
HD	1
	2
	3
	4
	5					⚫️	⚫️	⚫️
	6
	7	⚫️		⚫️		⚫️	⚫️			⚫️
	8
	9
	10
	11
	12
	13
	14
	15					⚫️		⚫️		⚫️
	16
	17	⚫️	⚫️		⚫️		⚫️	⚫️	⚫️	⚫️
	18
	19
	20	⚫️	⚫️	⚫️	⚫️				⚫️
Hyd	1				⚫️
	2
	3
	4
	5	⚫️	⚫️	⚫️			⚫️	⚫️	⚫️	⚫️
	6			⚫️		⚫️		⚫️	⚫️
	7
	8		⚫️			⚫️				⚫️
	9			⚫️	⚫️
Number of descriptors per submodel		7	7	7	7	7	8	8	7	7
Hits identified per library
Database	Chembl25	7	16	1	––	2	1	2	11	––
	ChemDiv	5	3	––	––	––	––	––	––	2
	ChemSpace	158	27	3	11	1	––	1	205	25
	MCULE	––	48	2	8	––	––	––	197	39
	MCULE–ULTIMATE	––	5	3	––	––	––	––	44	9
	MolPort	15	36	1	––	1	––	2	27	10
	NCI	––	––	––	––	––	––	––	––	––
	PubChem	58	143	5	4	25	25	61	108	50
	LabNetwork	2	7	––	––	––	––	1	4	––
	Zinc	12	29	2	1	––	––	––	32	12
Hits		257	314	17	24	29	26	67	628	147
	Total hits	1509

## Sheet: B) Selected_candidates
Name	Smiles	InChiKey	DataBase	MolWt	LogP	NumHAcceptors	NumHDonors	NumHeteroatoms	NumRotatableBonds	NumHeavyAtoms	RingCount	NumAromaticRings	NumAromaticCarbocycles	NumAromaticHeterocycles	TPSA	NPR1	NPR2	RadiusOfGyration	Model	ModelPoints	p4RMSD	MolPoints	Score	ScoreMin	RMSDMin	MolPointsMin	LE	LEMin
PubChem-68501245	C1CCCCCNNNNNNNNNNCCCC1	MGESTVISNZEEDU-UHFFFAOYSA-N	PubChem	290.42	-1.7482	10	10	10	0	20	1	0	0	0	120.3	0.391897	0.644036	3.61901	7	8	1.05455	18	3.85117	-8.00421	1.44422	13	0.192558	-0.400211
CSC077213899	CCOc1cc(Br)ccc1NC(=O)NC(C)C(N)=O	BTTACKJYXUUTTF-SSDOTTSWSA-N	ChemSpace	330.182	1.8431	3	3	7	5	19	1	1	1	0	93.45	0.145159	0.878647	4.22236	8	7	1.1028	4	4.65005	-6.7266	1.44892	6	0.244739	-0.354032
PubChem-115180284	COc1ccc(NC(=O)C(O)CN)c(OC)c1C	KNURTQBCTQHBBJ-VIFPVBQESA-N	PubChem	254.286	0.27032	5	3	6	5	18	1	1	1	0	93.81	0.193256	0.851911	3.37736	8	7	0.916885	7	0.26037	-6.1066	1.46643	7	0.014465	-0.339256
MCULE-6092874380	NC(=O)CCNC(=O)c1c(O)c(Cl)cc(Cl)c1Cl	WQZIJASHWLRKJQ-UHFFFAOYSA-N	MCULE	311.552	1.9576	3	3	8	4	18	1	1	1	0	92.42	0.251567	0.774559	3.75535	8	7	1.03556	7	-2.47922	-5.85834	0.936415	6	-0.137734	-0.325463
PubChem-115185195	COc1cc(C)c(C)cc1NC(=O)C1(CO)COC1	KEAYUUTWAFIWGV-UHFFFAOYSA-N	PubChem	265.309	1.25944	4	2	5	4	19	2	1	1	0	67.79	0.232314	0.856861	3.42709	8	7	0.975684	8	0.67337	-6.17996	1.28508	6	0.0354405	-0.325261
MCULE-8070237023	OC(CNc1ncnc2sc3c(c12)CCCC3)c1c[nH]cn1	VYBVOSHMBHRPPW-NSHDSACASA-N	MCULE	315.402	2.4387	6	3	7	4	22	4	3	0	3	86.72	0.189644	0.838907	3.94412	8	7	1.15577	7	1.8135	-7.1447	0.809929	6	0.0824318	-0.324759
PubChem-84183896	COc1cc(Cl)c(C)cc1NC(=O)C(N)CO	IBPXGWUHRHGDSP-MRVPVSSYSA-N	PubChem	258.705	0.91512	4	3	6	4	17	1	1	1	0	84.58	0.191257	0.849189	3.53092	8	7	0.996339	9	-2.06125	-5.51453	1.21707	7	-0.12125	-0.324384
CSC074912884	COc1cc(C)cc(C(=O)NCC(N)=O)c1O	BQHUJWWONGFYDN-UHFFFAOYSA-N	ChemSpace	238.243	-0.07568	4	3	6	4	17	1	1	1	0	101.65	0.236494	0.796867	3.30614	8	7	0.867742	5	1.1873	-5.51385	1.4167	6	0.0698412	-0.324344
URHLYRHFWSOWGI-UHFFFAOYSA-N	COc1cc(Br)nc(OC)c1NC(=O)c1cn[nH]n1	URHLYRHFWSOWGI-UHFFFAOYSA-N	MCULE_ULTIMATE	328.126	1.2317	6	2	9	4	19	2	2	0	2	102.02	0.157013	0.872802	3.75374	8	7	0.994449	6	-1.39528	-6.16022	0.916133	6	-0.0734358	-0.324222
MCULE-8023180499	COc1cc(Cl)c(C)cc1NC(=O)C1CCNC(=O)C1	UOEMOFVMCIXJNC-SECBINFHSA-N	MCULE	296.754	2.12172	3	2	6	3	20	2	1	1	0	67.43	0.161355	0.908231	3.89609	8	7	1.06866	6	-3.2503	-6.45117	0.948092	6	-0.162515	-0.322559
PubChem-115180344	COc1cc(NC(=O)C(O)CN)c(OC)c(C)c1C	QQNMNYMMISOUCV-JTQLQIEISA-N	PubChem	268.313	0.57874	5	3	6	5	19	1	1	1	0	93.81	0.27125	0.774251	3.40625	8	7	0.977685	7	1.05522	-6.00052	1.44046	6	0.0555379	-0.315817
CSC089506833	COc1cc(C)c(C)cc1NC(=O)C1CNCCO1	FTFBUYIILTXVBT-CYBMUJFWSA-N	ChemSpace	264.325	1.23894	4	2	5	3	19	2	1	1	0	59.59	0.194126	0.852902	3.54476	8	7	0.93185	7	7.85812	-5.98723	1.35832	6	0.413585	-0.315117
PubChem-3464945	CC(C)CC(N)C(=O)Nc1ncnc2nc[nH]c12	KJYJVRNJBCQMJN-SSDOTTSWSA-N	PubChem	248.29	0.6648	5	3	7	4	18	2	2	0	2	109.58	0.213034	0.828873	3.40481	9	7	0.762241	6	-1.24119	-5.64185	1.13322	7	-0.068955	-0.313436
MCULE-2998476242	O=C(NNc1ncnc2nc[nH]c12)c1cc(I)c[nH]1	GRBAOSCTWQYGQN-UHFFFAOYSA-N	MCULE	369.126	1.0425	5	4	9	3	19	3	3	0	3	111.38	0.157782	0.842218	4.05243	9	7	0.746786	8	5.87588	-5.93166	1.46145	8	0.309257	-0.312193
MCULE-8309904641	O=C1CC(C(=O)Nc2ccc(F)cc2OC(F)F)CCN1	NFYRSWGAAIZQNY-ZETCQYMHSA-N	MCULE	302.252	1.8918	3	2	8	4	21	2	1	1	0	67.43	0.201868	0.883864	3.96573	8	7	0.895593	4	-0.05863	-6.54039	1.40607	6	-0.0027919	-0.311447
CSC042110589	COc1cc(Cl)c(C)cc1NC(=O)C1CNCCO1	IHTBQMUKOAJCLF-GFCCVEGCSA-N	ChemSpace	284.743	1.58392	4	2	6	3	19	2	1	1	0	59.59	0.163599	0.874326	3.7622	8	7	0.931234	7	7.90939	-5.91133	1.36172	6	0.416284	-0.311123
CSC070896459	COc1cc(C)c(C)cc1NC(=O)CCCC(N)=O	WOCIJIBHIQOZKK-UHFFFAOYSA-N	ChemSpace	264.325	1.90614	3	2	5	6	19	1	1	1	0	81.42	0.157734	0.873202	3.90611	8	7	0.993759	5	-3.34483	-5.89367	0.706861	6	-0.176044	-0.310193
CSC069274908	COc1cc(Cl)c(C)cc1NC(=O)CCCC(N)=O	IIGCUQNNAACUGP-UHFFFAOYSA-N	ChemSpace	284.743	2.25112	3	2	6	6	19	1	1	1	0	81.42	0.134058	0.892614	4.10961	8	7	1.01143	5	-3.23004	-5.88258	0.739991	6	-0.170002	-0.309609
PubChem-68632998	CCCCC(N)C(=O)Nc1ncnc2nc[nH]c12	ORPYOAYYZXMVMX-SSDOTTSWSA-N	PubChem	248.29	0.8089	5	3	7	5	18	2	2	0	2	109.58	0.215987	0.802122	3.46306	9	7	0.68888	7	-2.60836	-5.53605	0.937096	7	-0.144909	-0.307558
MolPort-028-766-342	Cc1ccc(C)c2sc(NS(=O)(=O)c3c[nH]cn3)nc12	CNGJAPKCLUQYLH-UHFFFAOYSA-N	MolPort	308.388	2.43704	5	2	8	3	20	3	3	1	2	87.74	0.143716	0.889961	3.64191	8	7	0.992116	6	4.64039	-6.1186	1.4129	6	0.232019	-0.30593
MCULE-9927687203	CCCOc1cc(F)ccc1NC(=O)C1CCNC(=O)C1	ZGKCJPYOXTZFDS-JTQLQIEISA-N	MCULE	294.326	2.0792	3	2	6	5	21	2	1	1	0	67.43	0.242648	0.827223	3.93391	8	7	0.961717	5	-1.14421	-6.3823	1.20981	7	-0.0544862	-0.303919
ZINC000008572360	CC1=NNC(=O)C1=NNc1[nH]cnc1C(N)=O	GYCVDRMAKALOOL-UHFFFAOYSA-N	ZINC	235.207	-1.2178	6	4	9	3	17	2	1	0	1	137.62	0.206445	0.793555	3.21189	9	7	0.694554	8	0.06701	-5.16099	1.12336	7	0.00394176	-0.303588
PubChem-60848522	CCOc1c(Br)cc(Cl)cc1NC(=O)C(N)CC(N)=O	FDKLRINCLKHXAE-QMMMGPOBSA-N	PubChem	364.627	1.6424	4	3	8	6	20	1	1	1	0	107.44	0.257638	0.789918	3.96472	8	7	1.01506	9	3.69524	-6.06685	1.48893	6	0.184762	-0.303342
CSC062218629	NC(=O)C1CC(NC(=O)c2cc(Cl)ccc2-n2cnnn2)C1	KEWWEQIVEINANB-XWEPSHTISA-N	ChemSpace	320.74	0.3094	6	2	9	4	22	3	2	1	1	115.79	0.228975	0.828063	3.86322	2	7	0.84901	9	7.36199	-6.65921	1.29653	7	0.334636	-0.302691
PubChem-136601252	Cc1c[nH]c(C(=O)Nc2cn[nH]c2-c2nc3ccccc3[nH]2)c1	OVOVMKYNIXDFCQ-UHFFFAOYSA-N	PubChem	306.329	2.84182	3	4	7	3	23	4	4	1	3	102.25	0.315022	0.684978	3.80405	9	7	0.599748	8	4.96321	-6.9597	1.36241	8	0.215792	-0.302596
CSC066641731	CCOc1ccc(NC(=O)C2CNCCO2)nc1C	YMUAMBBENSWWKJ-NSHDSACASA-N	ChemSpace	265.313	0.71562	5	2	6	4	19	2	1	0	1	72.48	0.112989	0.94173	3.82119	8	7	1.06476	5	0.46292	-5.74469	1.30718	6	0.0243642	-0.302352
PubChem-115180745	COc1ccc(Br)cc1CCNC(=O)C(O)CN	QOSJVWVXMHDCGH-JTQLQIEISA-N	PubChem	317.183	0.436	4	3	6	6	18	1	1	1	0	84.58	0.204907	0.83221	4.0115	8	7	1.03653	7	0.343	-5.4372	1.10561	7	0.0190556	-0.302067
CSC068254215	NC(=O)C1CC(NC(=O)c2cc(Br)ccc2-n2cnnn2)C1	SUTBLYTVVSBIFD-XWEPSHTISA-N	ChemSpace	365.191	0.4185	6	2	9	4	22	3	2	1	1	115.79	0.191971	0.852683	4.11418	2	7	0.856456	9	7.40686	-6.59225	1.18373	7	0.336675	-0.299648
PubChem-60956124	Cc1nc(-c2ccccc2NC(=O)c2cc(Br)c[nH]2)n[nH]1	GLXKWYHRXHDWQT-UHFFFAOYSA-N	PubChem	346.188	3.12302	3	3	7	3	21	3	3	1	2	86.46	0.267999	0.732001	3.91135	9	7	0.605157	7	-1.2317	-6.29087	1.00649	7	-0.0586524	-0.299565
CSC078952808	CCOc1cc(Br)ccc1NC(=O)C1CNCCO1	XBKQSQARKSPRCP-GFCCVEGCSA-N	ChemSpace	329.194	1.7747	4	2	6	4	19	2	1	1	0	59.59	0.15319	0.880855	4.01019	8	7	0.811456	8	9.23535	-5.67967	1.33599	6	0.486071	-0.29893
CHEMBL3403440	Nc1ncc(-c2nc3ccncc3s2)c(NC2CC(CO)C(O)C2O)n1	YUJKLNZYJCYDJM-CHULRUDVSA-N	CHEMBL25	374.426	0.245	10	5	10	4	26	4	3	0	3	150.3	0.309436	0.743455	4.06072	2	7	1.00404	9	6.96255	-7.66359	1.43121	9	0.26779	-0.294753
MCULE-5548128590	CC(=NNc1nnc(SCC(N)=O)n1N)c1ccc(F)cc1	MKPBZOVXOGVORS-FRKPEAEDSA-N	MCULE	323.357	0.5445	8	3	10	6	22	2	2	1	1	124.21	0.179555	0.867081	4.41699	2	7	0.877731	9	0.79091	-6.44736	1.43276	7	0.0359505	-0.293062
PubChem-137298210	NOCCNc1nonc1C(=Nc1ccc(F)c(Br)c1)NO	ISPSOIIPXCILRA-UHFFFAOYSA-N	PubChem	375.158	1.3305	8	4	11	6	22	2	2	1	1	130.82	0.176388	0.880489	4.27918	2	7	0.905575	9	3.13345	-6.31279	1.14443	7	0.14243	-0.286945
MCULE-1650395817	CCc1cc(C(=O)Nc2ccccc2-c2nc(CC)n[nH]2)[nH]n1	QSWGOPQMHBTFMO-UHFFFAOYSA-N	MCULE	310.361	2.5719	4	3	7	5	23	3	3	1	2	99.35	0.342015	0.674654	3.82855	9	7	0.55317	7	1.4238	-6.5962	1.22552	7	0.0619043	-0.286791
MCULE-1068040842	O=C1CC(C(=O)Nc2ncccc2OCC2CCCCC2)c2ccccc2N1	HHUMCSCSWYADJB-KRWDZBQOSA-N	MCULE	379.46	4.1052	4	2	6	5	28	4	2	1	1	80.32	0.306171	0.845047	4.38563	2	7	1.0184	7	13.9518	-7.96562	1.43008	6	0.498279	-0.284486
CSC061506416	CCC1CCC(NC(=O)C2CCNC(=O)C2)(C(=O)OC)CC1	YJEVKOCUKLCCFN-MKBNYLNASA-N	ChemSpace	310.394	1.1408	4	2	6	4	22	2	0	0	0	84.5	0.203984	0.926503	3.81225	8	7	0.665596	6	2.31335	-6.22301	1.23006	6	0.105152	-0.282864
PubChem-24984744	Cc1ccc(NC(=O)c2nc[nH]c2C(=O)Nc2ncc[nH]2)c(C)c1	DIEGOFWZUOJOEL-UHFFFAOYSA-N	PubChem	324.344	2.25424	4	4	8	4	24	3	3	1	2	115.56	0.293578	0.728243	3.94618	9	7	0.828515	6	5.71487	-6.7866	1.27335	6	0.23812	-0.282775
PubChem-134068728	COC(c1ccc(Cl)cc1)C(C)NC(=O)NC1CNNC1	KSMSPCWYNYEEGC-NOZJJQNGSA-N	PubChem	312.801	1.1916	4	4	7	5	21	2	1	1	0	74.42	0.101679	0.945283	4.45379	8	7	1.05871	8	7.366	-5.89725	1.1577	7	0.350762	-0.280821
LN00950811	COc1cc(NC(=O)C2CC(=O)NC(=N)S2)c(OC)cc1Cl	KEHCTSRWUSOSHI-JTQLQIEISA-N	WuXi_LabNetwork	343.792	1.85217	6	3	9	4	22	2	1	1	0	100.51	0.18441	0.915239	4.14394	8	7	0.948448	7	-1.79872	-6.17471	1.14094	8	-0.08176	-0.280669
CSC061295860	CCC1CC(C(=O)Nc2cc(Br)c(C)cc2OC)CC(=O)N1	JVLUJWOZZLKISY-MNOVXSKESA-N	ChemSpace	369.259	3.00942	3	2	6	4	22	2	1	1	0	67.43	0.218886	0.918039	4.13279	8	7	1.07801	6	-2.3674	-6.14198	1.37851	6	-0.107609	-0.279181
MCULE-7093391457	CCOc1cc(C)ccc1NC(=O)C1CC(=O)Nc2ccccc21	GQLRNYNQYUWVJV-CQSZACIVSA-N	MCULE	324.38	3.45822	3	2	5	4	24	3	2	2	0	67.43	0.266818	0.995658	3.98279	8	7	0.822533	7	3.2052	-6.68738	1.3215	6	0.13355	-0.278641
CSC060932386	COc1cc(NC(=O)C2CCNC(=O)C2)c(OC)cc1Cl	QUHCGJVGRHWEPF-MRVPVSSYSA-N	ChemSpace	312.753	1.8219	4	2	7	4	21	2	1	1	0	76.66	0.18699	0.877685	3.93455	8	7	1.06668	5	-3.21204	-5.84345	0.805312	7	-0.152954	-0.27826
PubChem-117669469	CCC(=O)NC(C)C(=O)NC(Cc1ccccc1)C(=O)NC(CC(=O)O)C(=O)O	ZBJASVXTHIKJJV-UBHSHLNASA-N	PubChem	407.423	-0.3273	5	5	10	11	29	1	1	1	0	161.9	0.381897	0.756218	4.28436	1	7	0.849265	9	3.94365	-8.05396	1.47892	7	0.135988	-0.277723
MCULE-4514104855	O=C1CC(C(=O)Nc2ccc(F)cc2-c2nc3ccccc3s2)CCN1	DDTUHYPPXNLNSI-NSHDSACASA-N	MCULE	369.421	3.5671	4	2	7	3	26	4	3	2	1	71.09	0.387947	0.656469	4.13758	8	7	0.906045	8	-2.28991	-7.22045	0.952383	6	-0.0880735	-0.27771
CSC092344401	COc1ccc(NC(=O)C2CCNC(=O)C2)cc1NS(C)(=O)=O	BFCABIGVSVPXJZ-VIFPVBQESA-N	ChemSpace	341.389	0.5314	5	3	9	5	23	2	1	1	0	113.6	0.206025	0.860179	4.3258	8	7	0.925292	5	6.42739	-6.36704	1.30247	6	0.279452	-0.276828
PubChem-134294139	Cc1ccccc1C(=O)c1c[nH]c2ncnc(NC3CCC(O)OC3)c12	DHAWPPZBSCNGHR-SWLSCSKDSA-N	PubChem	352.394	2.40662	6	3	7	4	26	4	3	1	2	100.13	0.335627	0.724273	3.96691	2	7	0.981678	7	3.92897	-7.19068	1.27762	7	0.151114	-0.276565
CSC072578050	Cc1nc(NC(=O)C2CNCCO2)sc1SCC(N)=O	CTUJFRCQUVKRLE-ZETCQYMHSA-N	ChemSpace	316.408	-0.04418	7	3	9	5	20	2	1	0	1	106.34	0.165073	0.923946	3.8283	8	7	1.13145	7	4.44851	-5.47314	1.48272	7	0.222425	-0.273657
IDMPROYIUPLPML-UHFFFAOYSA-N	COc1cc(Br)nc(OC)c1NC(=O)c1nc[nH]n1	IDMPROYIUPLPML-UHFFFAOYSA-N	MCULE_ULTIMATE	328.126	1.2317	6	2	9	4	19	2	2	0	2	102.02	0.160764	0.869171	3.72822	8	7	0.999395	6	-1.27382	-5.18611	0.648332	6	-0.0670432	-0.272953
MolPort-020-663-440	CN1CCN(C)C(CNS(=O)(=O)c2cn[nH]c2)C1	JABYOVBDWAKECI-SECBINFHSA-N	MolPort	273.362	-1.0662	5	2	8	4	18	2	1	0	1	81.33	0.170598	0.944818	3.32777	8	7	0.948644	6	3.34671	-4.90625	1.16531	6	0.185928	-0.272569
CSC065045103	O=C(NCC(O)CO)Nc1ccc(F)cc1OCC(F)F	WVBAFZAMHJLFKL-QMMMGPOBSA-N	ChemSpace	308.256	0.9443	4	4	9	7	21	1	1	1	0	90.82	0.287298	0.764138	4.09957	8	7	1.15898	8	-0.68804	-5.71348	1.3077	7	-0.0327638	-0.27207
CSC085896204	CC(O)CC(CNC(=O)C1CC(=O)NC(=O)N1)c1ccccc1	SJFFGIJAHNVCDU-CYZMBNFOSA-N	ChemSpace	319.361	0.2554	4	4	7	6	23	2	1	1	0	107.53	0.210137	0.893866	4.08117	8	7	1.03006	8	2.91599	-6.21256	1.47085	7	0.126782	-0.270111
CSC038012220	COc1cc(C)ccc1NC(=O)CC1CNCCO1	XKKGXSTYYPOWCO-NSHDSACASA-N	ChemSpace	264.325	1.32062	4	2	5	4	19	2	1	1	0	59.59	0.156844	0.885646	3.66158	8	7	1.02487	7	1.03938	-5.10901	1.22982	8	0.0547042	-0.268895
MolPort-035-369-086	O=C(NCCSc1cnn[nH]1)c1n[nH]c2c1CCC2	BXSBXJLEMGVMKL-UHFFFAOYSA-N	MolPort	278.341	0.5386	5	3	8	5	19	3	2	0	2	99.35	0.193573	0.868904	3.61143	5	7	0.870553	6	14.2834	-5.10291	1.49644	6	0.751756	-0.268574
PubChem-101643640	COC1OC(C)C(O)C(O)C1OC1OC(C)C(O)C(O)C1O	ZHMJCBWTPCDXFY-WKKMBSSXSA-N	PubChem	324.326	-2.6879	9	5	9	3	22	2	0	0	0	138.07	0.25541	0.812936	3.37217	7	8	0.643513	8	-0.15365	-5.87332	1.21096	8	-0.00698409	-0.266969
PubChem-119733682	COC(=O)C1(NC(=O)C2CNCCO2)CCC(C)CC1	FQVJGNZESOWDIV-MJVIPROJSA-N	PubChem	284.356	0.2129	5	2	6	3	20	2	0	0	0	76.66	0.239326	0.870674	3.3756	8	7	0.955015	5	0.62953	-5.27184	1.25489	8	0.0314765	-0.263592
MCULE-8461870487	CCOCCCn1c(NC(=O)C2CCNC(=O)C2)nc2ccccc21	IGWNEPRTDCNJJJ-ZDUSSCGKSA-N	MCULE	344.415	1.9276	5	2	7	7	25	3	2	1	1	85.25	0.360147	0.690334	4.23744	8	7	1.03255	6	-1.27134	-6.5886	1.48245	6	-0.0508536	-0.263544
MCULE-6929622402	CCCOc1cc(F)ccc1NC(=O)C1CC(=O)Nc2cc(F)ccc21	JOHNBJWSNIFWPM-CQSZACIVSA-N	MCULE	360.36	3.8181	3	2	7	5	26	3	2	2	0	67.43	0.310623	0.990281	4.25266	8	7	0.93779	7	2.0306	-6.85173	1.35891	7	0.0781	-0.263528
MolPort-047-549-290	Cc1ccc(NC(=O)C2CC(=O)Nc3ccccc32)c(OCC(F)(F)F)c1	QDGZZLFPSUKVFP-CYBMUJFWSA-N	MolPort	378.35	4.00062	3	2	8	4	27	3	2	2	0	67.43	0.290056	0.911396	4.23522	8	7	0.750668	8	4.53709	-7.08871	1.45126	6	0.16804	-0.262545
PubChem-21341742	CNCC(O)C(=O)NC1CC(C(=O)OC)N(C)C1	QGYRNQMCTDLPCU-YIZRAAEISA-N	PubChem	259.306	-2.0714	6	3	7	5	18	1	0	0	0	90.9	0.178694	0.984225	3.63164	8	7	1.12775	7	1.87603	-4.69056	1.38423	6	0.104224	-0.260587
MCULE-6539585946	CCc1n[nH]c(-c2ccccc2NC(=O)c2cc(C(C)(C)C)n[nH]2)n1	OMOBAEACQYQIKE-UHFFFAOYSA-N	MCULE	338.415	3.307	4	3	7	4	25	3	3	1	2	99.35	0.343259	0.677651	3.96442	9	7	0.592471	7	1.18986	-6.49484	0.915799	7	0.0475944	-0.259794
PubChem-137161145	O=c1[nH]nc(Sc2nc3c(=O)[nH]cnc3n2C2OC(CO)C(O)C2O)c(=O)[nH]1	YIARQZNWUTYCAO-IKHMEKARSA-N	PubChem	411.356	-3.3461	12	6	15	4	28	4	3	0	3	212.1	0.457554	0.741923	3.65185	7	8	0.799932	11	2.7218	-7.24978	1.38695	9	0.0972071	-0.258921
PubChem-16058663	CC(N)C(=O)NC(C(=O)NC(Cc1ccc(O)cc1)C(=O)NC(C=O)CO)C(C)C	ZUVVSIDSXGYLQE-YVVXQTMVSA-N	PubChem	422.482	-1.4165	7	6	10	11	30	1	1	1	0	170.85	0.396381	0.743908	4.08262	1	7	0.849515	12	-1.5094	-7.73246	1.31291	13	-0.0503133	-0.257749
CHEMBL1941130	Nc1nc(Cl)c(N=Nc2cccc(Cl)c2)c(NC2CC(CO)C(O)C2O)n1	HULJBLOWKLLRIE-KSXAHCEXSA-N	CHEMBL25	413.265	2.2955	9	5	11	5	27	3	2	1	1	149.24	0.272179	0.766551	4.64003	2	7	1.07262	12	10.8524	-6.94637	1.32994	10	0.401943	-0.257273
LYGWZNCDHWQXEM-UHFFFAOYSA-N	O=C(Nc1ccccc1-c1nc2ccccc2[nH]1)c1cc(C2CC2)n[nH]1	LYGWZNCDHWQXEM-UHFFFAOYSA-N	MCULE_ULTIMATE	343.39	4.0827	3	3	6	4	26	5	4	2	2	86.46	0.40338	0.604474	3.92846	9	7	0.648274	6	6.51516	-6.65963	1.04359	7	0.250583	-0.25614
PubChem-43176036	COc1cccc(OC)c1C(=O)NC(CC(N)=O)C(=O)O	QQLCOSLRVKCZNI-ZETCQYMHSA-N	PubChem	296.279	-0.2378	5	3	8	7	21	1	1	1	0	127.95	0.279136	0.810362	3.49499	8	7	0.834138	8	-0.7758	-5.36357	0.748123	8	-0.0369429	-0.255408
MolPort-035-411-009	Cc1ccc(NC(=O)C2CC(=O)Nc3cc(F)ccc32)c(OCC(F)(F)F)c1	TYOVCDCVXDRFEP-CYBMUJFWSA-N	MolPort	396.34	4.13972	3	2	9	4	28	3	2	2	0	67.43	0.30505	0.929465	4.38832	8	7	0.750724	8	4.47403	-7.11182	1.46023	6	0.159787	-0.253994
MCULE-8262169751	CCc1cc(C(=O)Nc2ccccc2-c2nc3ccccc3[nH]2)[nH]n1	PPNNZFYHRIHTBA-UHFFFAOYSA-N	MCULE	331.379	3.7677	3	3	6	4	25	4	4	2	2	86.46	0.403123	0.603139	3.86977	9	7	0.55447	6	3.45735	-6.34297	1.04173	6	0.138294	-0.253719
MCULE-6005711538	Cc1cc(C(=O)Nc2ccccc2-c2nc3ccccc3[nH]2)[nH]n1	FAPBQOXDKGMQLA-UHFFFAOYSA-N	MCULE	317.352	3.51372	3	3	6	3	24	4	4	2	2	86.46	0.396584	0.603416	3.75119	9	7	0.603128	6	5.23097	-6.07169	1.07354	6	0.217957	-0.252987
ZSRPNBDYHVPSQY-UHFFFAOYSA-N	O=C(Nc1ccccc1-c1nc2ccccc2[nH]1)c1cc(C(F)(F)F)n[nH]1	ZSRPNBDYHVPSQY-UHFFFAOYSA-N	MCULE_ULTIMATE	371.322	4.2241	3	3	9	3	27	4	4	2	2	86.46	0.371589	0.645009	4.04705	9	7	0.60417	6	5.2254	-6.8111	1.0509	6	0.193533	-0.252263
CSC097313337	COc1cc(C(F)(F)F)ncc1NC(=O)NC(CO)(CO)CO	SKJXOXKTYHXUKX-UHFFFAOYSA-N	ChemSpace	339.27	-0.0538	6	5	11	6	23	1	1	0	1	123.94	0.147636	0.950254	4.2406	8	7	0.947268	7	4.58737	-5.76832	1.32881	8	0.199451	-0.250797
PubChem-133854972	O=C(Nc1ccccc1-c1nc2ccccc2[nH]1)c1cc2ccccc2c(=O)[nH]1	FBXXIKUSATUQTC-UHFFFAOYSA-N	PubChem	380.407	4.3237	3	3	6	3	29	5	5	3	2	90.64	0.342703	0.657297	4.1734	9	7	0.579788	7	4.20425	-7.26224	1.02901	7	0.144974	-0.250422
PubChem-18233749	CC(N)C(=O)NC(CC(N)=O)C(=O)NC(Cc1ccc(O)cc1)C(=O)NC(CO)C(=O)O	KFGLDJDZFFAGKF-HBEIAFGSSA-N	PubChem	453.452	-3.3114	8	8	13	12	32	1	1	1	0	234.17	0.519513	0.635965	4.3155	1	7	0.869419	14	5.44397	-8.00082	1.34317	13	0.170124	-0.250026
